# Supplementary material for: Protein family neighborhood analyzer—ProFaNA
Source: PeerJ. 2023 Jul 21;11:e15715. doi: 10.7717/peerj.15715 (PMC10364804; doi:10.7717/peerj.15715)
Supplement: Supplemental Information 5 [file peerj-11-15715-s005.xlsx]

## Sheet: S1 PF02696 - Escherichia genus
Neighborhood domain Pfam ID	occurence in query neighborhoods	occurence in all genomes	percentage in neighborhoods	P score corrected	P score	Neighborhood domain, Pfam short name	Neighborhood domain, Pfam summary
PF02696	4010	4130	100.00%	0.00E+00	1.53E-03	UPF0061	Uncharacterized ACR, YdiU/UPF0061 family
PF00793	3902	16591	98.20%	0.00E+00	5.98E-03	DAHP_synth_1	DAHP synthetase I family
PF01326	3818	4027	96.38%	0.00E+00	3.95E-03	PPDK_N	Pyruvate phosphate dikinase, PEP/pyruvate binding domain
PF00391	3802	23884	96.28%	0.00E+00	8.01E-03	PEP-utilizers	PEP-utilising enzyme, mobile domain
PF03147	3361	3964	85.13%	0.00E+00	3.09E-03	FDX-ACB	Ferredoxin-fold anticodon binding domain
PF01588	3343	12017	84.68%	0.00E+00	6.71E-03	tRNA_bind	Putative tRNA binding domain
PF00589	244	84044	6.03%	0.00E+00	3.03E-02	Phage_integrase	Phage integrase family
PF00877	3765	24708	95.34%	0.00E+00	8.97E-03	NLPC_P60	NlpC/P60 family
PF00216	3368	15933	85.26%	0.00E+00	8.09E-03	Bac_DNA_binding	Bacterial DNA-binding protein
PF03483	3355	4009	84.98%	2.37E-14	3.78E-03	B3_4	B3/4 domain
PF10636	3843	3914	97.34%	2.37E-14	7.38E-04	hemP	Hemin uptake protein hemP
PF00255	3751	4005	94.83%	4.73E-14	3.03E-03	GSHPx	Glutathione peroxidase
PF03618	3843	3987	97.16%	7.09E-14	1.92E-03	Kinase-PPPase	Kinase/pyrophosphorylase
PF03484	3360	3963	85.11%	3.55E-13	3.08E-03	B5	tRNA synthetase B5 domain
PF01032	3766	31506	95.04%	4.26E-13	1.38E-02	FecCD	FecCD transport family
PF02896	3804	20653	96.28%	5.68E-13	6.41E-03	PEP-utilizers_C	PEP-utilising enzyme, TIM barrel domain
PF00563	3813	69143	96.53%	4.07E-12	2.26E-02	EAL	EAL domain
PF00005	3761	397844	95.16%	2.58E-11	2.41E-01	ABC_tran	ABC transporter
Supplemental Data S1a Neighborhood analysis for PF02696 domain in Escherichia genus, with Bonferroni correction and cutoff set to 0.00001.
BIOLOGICAL PROCESS
GO_id	Term	Domains
GO:0009058	biosynthetic process	PF00793
GO:0016310	phosphorylation	PF01326,PF00391,PF02896
GO:0006310	DNA recombination	PF00589
GO:0015074	DNA integration	PF00589
GO:0006979	response to oxidative stress	PF00255
GO:0006432	phenylalanyl-tRNA aminoacylation	PF03484
MOLECULAR FUNCTION
GO_id	Term	Domains
GO:0005524	ATP binding	PF01326,PF03618,PF03484,PF00005
GO:0016301	kinase activity	PF01326
GO:0016772	transferase activity, transferring phosphorus-containing groups	PF00391,PF03618,PF02896
GO:0000049	tRNA binding	PF01588
GO:0003677	DNA binding	PF00589,PF00216
GO:0030527	structural constituent of chromatin	PF00216
GO:0003723	RNA binding	PF03483,PF03484
GO:0004826	phenylalanine-tRNA ligase activity	PF03483
GO:0004602	glutathione peroxidase activity	PF00255
GO:0000287	magnesium ion binding	PF03484
GO:0022857	transmembrane transporter activity	PF01032
CELLULAR COMPONENT
GO_id	Term	Domains
GO:0016020	membrane	PF01032
Supplemental Data S1b Gene Ontology classification for significant domains from neighborhood analysis for PF02696 domain in Escherichia genus.

## Sheet: S2 PF02696 - Enterobacteriaceae
Neighborhood domain Pfam ID	occurence in query neighborhoods	occurence in all genomes	percentage in neighborhoods	P score corrected	P score	Neighborhood domain, Pfam short name	Neighborhood domain, Pfam summary
PF07235	42	1124	0.41%	7.86E-14	4.05E-04	DUF1427	Protein of unknown function (DUF1427)
PF00532	151	60479	1.47%	4.72E-13	4.56E-03	Peripla_BP_1	Periplasmic binding proteins and sugar binding domain of LacI family
PF02056	171	31729	1.65%	0.00E+00	2.44E-03	Glyco_hydro_4	Family 4 glycosyl hydrolase
PF11975	173	30208	1.67%	5.11E-13	2.40E-03	Glyco_hydro_4C	Family 4 glycosyl hydrolase C-terminal domain
PF01144	348	24069	1.67%	9.67E-12	5.97E-03	CoA_trans	Coenzyme A transferase
PF02696	10517	10773	100.00%	4.32E-13	1.50E-03	UPF0061	Uncharacterized ACR, YdiU/UPF0061 family
PF03180	1350	27766	13.06%	9.83E-13	4.67E-03	Lipoprotein_9	NLPA lipoprotein
PF07715	568	115337	5.52%	0.00E+00	3.06E-02	Plug	TonB-dependent Receptor Plug Domain
PF00593	573	107893	5.55%	2.72E-11	2.28E-02	TonB_dep_Rec	TonB dependent receptor
PF05171	985	7307	5.65%	0.00E+00	8.53E-04	HemS	Haemin-degrading HemS.ChuX domain
PF01497	591	54861	5.72%	0.00E+00	1.13E-02	Peripla_BP_2	Periplasmic binding protein
PF01588	7262	25980	70.59%	0.00E+00	6.58E-03	tRNA_bind	Putative tRNA binding domain
PF03483	7282	15649	70.79%	0.00E+00	3.71E-03	B3_4	B3/4 domain
PF03484	7299	10293	70.95%	0.00E+00	3.02E-03	B5	tRNA synthetase B5 domain
PF03147	7317	10287	71.13%	0.00E+00	3.03E-03	FDX-ACB	Ferredoxin-fold anticodon binding domain
PF00216	7335	41259	71.28%	0.00E+00	7.94E-03	Bac_DNA_binding	Bacterial DNA-binding protein
PF00563	8609	177513	83.67%	4.50E-11	2.22E-02	EAL	EAL domain
PF02896	9092	43800	88.22%	0.00E+00	6.28E-03	PEP-utilizers_C	PEP-utilising enzyme, TIM barrel domain
PF00391	9076	48632	88.22%	0.00E+00	7.86E-03	PEP-utilizers	PEP-utilising enzyme, mobile domain
PF10636	9084	9787	88.31%	1.57E-13	7.24E-04	hemP	Hemin uptake protein hemP
PF01326	9184	10490	88.60%	0.00E+00	3.87E-03	PPDK_N	Pyruvate phosphate dikinase, PEP/pyruvate binding domain
PF03618	9256	10382	89.69%	3.93E-14	1.88E-03	Kinase-PPPase	Kinase/pyrophosphorylase
PF00793	9362	42466	90.36%	8.10E-12	5.87E-03	DAHP_synth_1	DAHP synthetase I family
PF00255	9391	12299	91.18%	0.00E+00	2.97E-03	GSHPx	Glutathione peroxidase
PF01032	9970	82044	91.18%	1.88E-11	1.35E-02	FecCD	FecCD transport family
PF00005	10008	1066063	91.72%	0.00E+00	2.36E-01	ABC_tran	ABC transporter
PF00877	9585	57969	93.17%	0.00E+00	8.80E-03	NLPC_P60	NlpC/P60 family
Supplemental Data S2a Neighborhood analysis for PF02696 domain for Enterobacteriaceae family, with Bonferroni correction and cutoff set to 0.00001.
BIOLOGICAL PROCESS
GO_id	Term	Domains
GO:0006826	iron ion transport	PF05171
GO:0006432	phenylalanyl-tRNA aminoacylation	PF03484
GO:0016310	phosphorylation	PF02896,PF00391,PF01326
GO:0009058	biosynthetic process	PF00793
GO:0006979	response to oxidative stress	PF00255
MOLECULAR FUNCTION
GO_id	Term	Domains
GO:0000049	tRNA binding	PF01588
GO:0003723	RNA binding	PF03483,PF03484
GO:0004826	phenylalanine-tRNA ligase activity	PF03483
GO:0000287	magnesium ion binding	PF03484
GO:0005524	ATP binding	PF03484,PF01326,PF03618,PF00005
GO:0003677	DNA binding	PF00216
GO:0030527	structural constituent of chromatin	PF00216
GO:0016772	transferase activity, transferring phosphorus-containing groups	PF02896,PF00391,PF03618
GO:0016301	kinase activity	PF01326
GO:0004602	glutathione peroxidase activity	PF00255
GO:0022857	transmembrane transporter activity	PF01032
CELLULAR COMPONENT
GO_id	Term	Domains
GO:0016020	membrane	PF01032
Supplemental Data S2b Gene Ontology classification for significant domains from Neighborhood analysis for PF02696 domain in Enterobacteriaceae family.

## Sheet: S3 PF11119 - Escherichia genus
s	occurence in query neighborhoods	occurence in all genomes	percentage in neighborhoods	P score corrected	P score	Neighborhood domain, Pfam short name	Neighborhood domain, Pfam summary
PF09549	11	13	0.29%	0.00E+00	1.20E-05	RE_Bpu10I	Bpu10I restriction endonuclease
PF12708	14	125	0.37%	9.97E-06	8.83E-04	Pectate_lyase_3	Pectate lyase superfamily protein
PF03811	19	17440	0.48%	1.93E-06	1.24E-03	Zn_Tnp_IS1	InsA N-terminal domain
PF04610	27	1015	0.72%	1.11E-16	8.52E-04	TrbL	TrbL/VirB6 plasmid conjugal transfer protein
PF12703	33	52	0.88%	0.00E+00	1.83E-05	ptaRNA1_toxin	Toxin of toxin-antitoxin type 1 system
PF12218	42	176	1.12%	0.00E+00	6.95E-06	End_N_terminal	N terminal extension of bacteriophage endosialidase
PF12217	44	182	1.15%	0.00E+00	7.78E-06	End_beta_propel	Catalytic beta propeller domain of bacteriophage endosialidase
PF12219	44	182	1.18%	1.11E-16	6.67E-06	End_tail_spike	Catalytic domain of bacteriophage endosialidase
PF03400	47	28345	1.23%	0.00E+00	2.46E-03	DDE_Tnp_IS1	IS1 transposase
PF13683	51	8533	1.36%	0.00E+00	3.07E-03	rve_3	Integrase core domain
PF13175	53	1976	1.39%	3.33E-16	1.72E-03	AAA_15	AAA ATPase domain
PF01797	72	7750	1.92%	0.00E+00	3.16E-03	Y1_Tnp	Transposase IS200 like
PF11119	3744	3756	100.00%	1.11E-16	3.33E-04	DUF2633	Protein of unknown function (DUF2633)
PF07510	79	2462	2.11%	0.00E+00	1.26E-03	DUF1524	Protein of unknown function (DUF1524)
PF03235	157	4012	2.11%	4.44E-16	1.51E-03	DUF262	Protein of unknown function DUF262
PF13884	99	1535	2.64%	3.33E-16	3.83E-04	Peptidase_S74	Chaperone of endosialidase
PF05449	272	1530	7.27%	2.22E-16	2.87E-04	Phage_holin_3_7	Putative 3TM holin, Phage_holin_3
PF16931	274	1563	7.32%	0.00E+00	3.00E-04	Phage_holin_8	Putative phage holin
PF00182	290	595	7.75%	0.00E+00	7.83E-04	Glyco_hydro_19	Chitinase class I
PF02601	2867	3775	76.58%	0.00E+00	2.86E-03	Exonuc_VII_L	Exonuclease VII, large subunit
PF13742	2874	3756	76.76%	0.00E+00	2.40E-03	tRNA_anti_2	OB-fold nucleic acid binding domain
PF00571	5819	48621	78.63%	5.62E-14	3.51E-02	CBS	CBS domain
PF00478	2949	7572	78.71%	3.33E-16	4.30E-03	IMPDH	IMP dehydrogenase / GMP reductase domain
PF02540	2983	7504	79.67%	4.33E-15	5.03E-03	NAD_synthase	NAD synthase
PF00117	2986	22640	79.75%	1.11E-14	1.52E-02	GATase	Glutamine amidotransferase class-I
PF00958	2994	3767	79.97%	2.11E-15	2.56E-03	GMP_synt_C	GMP synthase C terminal domain
PF10721	302	1933	8.07%	0.00E+00	2.03E-04	DUF2514	Protein of unknown function (DUF2514)
PF13089	3585	3761	95.75%	8.88E-16	1.93E-03	PP_kinase_N	Polyphosphate kinase N-terminal domain
PF02503	3590	3766	95.89%	3.33E-16	1.94E-03	PP_kinase	Polyphosphate kinase middle domain
PF05433	3599	14937	96.13%	0.00E+00	2.58E-03	Rick_17kDa_Anti	Glycine zipper 2TM domain
PF13090	3647	3821	96.37%	4.44E-16	1.96E-03	PP_kinase_C	Polyphosphate kinase C-terminal domain 2
PF02541	3635	7542	97.01%	1.44E-15	3.14E-03	Ppx-GppA	Ppx/GppA phosphatase family
PF00563	3684	65260	97.46%	0.00E+00	1.88E-02	EAL	EAL domain
PF05231	3705	16280	98.16%	0.00E+00	1.86E-03	MASE1	MASE1
Supplemental Data S3a. Neighborhood analysis for PF11119 domain for Escherichia genus , with Bonferroni correction and cutoff set to 0.00001.
BIOLOGICAL PROCESS
GO_id	Term	Domains
GO:0006164	purine nucleotide biosynthetic process	PF00958
GO:0006177	GMP biosynthetic process	PF00958
MOLECULAR FUNCTION
GO_id	Term	Domains
GO:0008855	exodeoxyribonuclease VII activity	PF02601
GO:0003676	nucleic acid binding	PF13742
GO:0003824	catalytic activity	PF00478
GO:0003922	GMP synthase (glutamine-hydrolyzing) activity	PF00958
GO:0005524	ATP binding	PF00958
CELLULAR COMPONENT
GO_id	Term	Domains
GO:0019867	outer membrane	PF05433
Supplemental Data S3b Gene Ontology classification for significant domains from Neighborhood analysis for PF11119 domain in Escherichia genus.

## Sheet: S4 PF13493 - Escherichia genus
Neighborhood domain Pfam ID	occurence in query neighborhoods	occurence in all genomes	percentage in neighborhoods	P score corrected	P score	Neighborhood domain, Pfam short name	Neighborhood domain, Pfam summary
PF02702	9997	10132	98.95%	0.00E+00	1.62E-03	KdpD	Osmosensitive K+ channel His kinase sensor domain
PF10940	3804	3937	37.76%	0.00E+00	1.32E-04	DUF2618	Protein of unknown function (DUF2618)
PF00875	1142	10116	11.34%	0.00E+00	1.89E-03	DNA_photolyase	DNA photolyase
PF12697	1634	29443	16.22%	0.00E+00	1.35E-02	Abhydrolase_6	Alpha/beta hydrolase family
PF12900	1176	3188	11.67%	0.00E+00	1.32E-03	Pyridox_ox_2	Pyridoxamine 5'-phosphate oxidase
PF03925	1787	10111	17.74%	0.00E+00	5.04E-04	SeqA	SeqA protein C-terminal domain
PF17206	1786	10093	17.73%	0.00E+00	5.02E-04	SeqA_N	SeqA protein N-terminal domain
PF01402	1765	28199	17.52%	0.00E+00	2.91E-03	RHH_1	Ribbon-helix-helix protein, copG family
PF00072	10007	390449	99.25%	0.00E+00	9.92E-02	Response_reg	Response regulator receiver domain
PF03709	7729	45057	76.72%	0.00E+00	2.00E-03	OKR_DC_1_N	Orn/Lys/Arg decarboxylase, N-terminal domain
PF01276	10273	49994	76.83%	0.00E+00	3.31E-03	OKR_DC_1	Orn/Lys/Arg decarboxylase, major domain
PF03711	7702	46019	76.39%	0.00E+00	3.01E-03	OKR_DC_1_C	Orn/Lys/Arg decarboxylase, C-terminal domain
PF13520	7741	103715	76.34%	0.00E+00	1.34E-02	AA_permease_2	Amino acid permease
PF10946	123	1007	1.22%	0.00E+00	1.01E-04	DUF2625	Protein of unknown function DUF2625
PF02518	10036	335683	99.56%	0.00E+00	7.80E-02	HATPase_c	Histidine kinase-, DNA gyrase B-, and HSP90-like ATPase
PF00122	9873	51192	97.91%	0.00E+00	1.28E-02	E1-E2_ATPase	E1-E2 ATPase
PF10725	9402	10048	93.31%	2.70E-14	3.88E-04	DUF2517	Protein of unknown function (DUF2517)
PF09604	1387	1528	13.69%	1.35E-13	5.93E-04	Potass_KdpF	F subunit of K+-transporting ATPase (Potass_KdpF)
PF13492	4864	10310	48.28%	2.97E-13	1.31E-03	GAF_3	GAF domain
PF03814	9980	10349	97.73%	3.78E-13	1.63E-03	KdpA	Potassium-transporting ATPase A subunit
PF02669	10010	10230	98.61%	8.63E-13	1.61E-03	KdpC	K+-transporting ATPase, c chain
PF03441	1138	10140	11.30%	1.11E-12	2.02E-03	FAD_binding_7	FAD binding domain of DNA photolyase
PF13493	10077	10137	100.00%	1.24E-12	1.88E-03	DUF4118	Domain of unknown function (DUF4118)
PF00258	1585	60468	15.73%	1.94E-12	5.09E-03	Flavodoxin_1	Flavodoxin
PF02879	5351	34317	53.11%	2.29E-12	7.27E-03	PGM_PMM_II	Phosphoglucomutase/phosphomannomutase, alpha/beta/alpha domain II
PF02880	5354	34452	53.14%	4.61E-12	7.31E-03	PGM_PMM_III	Phosphoglucomutase/phosphomannomutase, alpha/beta/alpha domain III
PF02878	5334	35011	52.90%	5.53E-12	7.43E-03	PGM_PMM_I	Phosphoglucomutase/phosphomannomutase, alpha/beta/alpha domain I
PF00582	538	69541	5.34%	6.42E-12	1.40E-02	Usp	Universal stress protein family
PF00408	5361	34786	53.21%	7.69E-12	6.92E-03	PGM_PMM_IV	Phosphoglucomutase/phosphomannomutase, C-terminal domain
PF00702	10018	53949	98.14%	1.10E-11	1.36E-02	Hydrolase	haloacid dehalogenase-like hydrolase
PF00486	9974	189101	98.88%	1.84E-11	3.64E-02	Trans_reg_C	Transcriptional regulatory protein, C terminal
PF00512	10023	206341	99.47%	4.53E-11	4.96E-02	HisKA	His Kinase A (phospho-acceptor) domain
PF03400	82	71450	0.68%	3.60E-10	2.50E-03	DDE_Tnp_IS1	IS1 transposase
Supplemental Data S4a Neighborhood analysis for PF13493 domain for Escherichia genus, with Bonferroni correction and cutoff set to 0.00001.
BIOLOGICAL PROCESS
GO_id	Term	Domains
GO:0000160	phosphorelay signal transduction system	PF02702,PF00072,PF00486
GO:0006355	regulation of DNA-templated transcription	PF01402,PF00486
GO:0055085	transmembrane transport	PF13520
GO:0043462	regulation of ATP-dependent activity	PF09604
GO:0006813	potassium ion transport	PF03814,PF02669
GO:0005975	carbohydrate metabolic process	PF02879,PF02880,PF02878
GO:0071704	organic substance metabolic process	PF00408
GO:0007165	signal transduction	PF00512
MOLECULAR FUNCTION
GO_id	Term	Domains
GO:0000155	phosphorelay sensor kinase activity	PF02702,PF00512
GO:0004673	protein histidine kinase activity	PF02702
GO:0003677	DNA binding	PF03925,PF00486
GO:0016831	carboxy-lyase activity	PF03709
GO:0003824	catalytic activity	PF01276,PF03711
GO:0022857	transmembrane transporter activity	PF13520
GO:0008556	P-type potassium transmembrane transporter activity	PF09604,PF03814,PF02669
GO:0005515	protein binding	PF13492
GO:0010181	FMN binding	PF00258
GO:0016868	intramolecular transferase activity, phosphotransferases	PF02880,PF02878,PF00408
CELLULAR COMPONENT
GO_id	Term	Domains
GO:0016020	membrane	PF02702,PF13520
GO:0005886	plasma membrane	PF09604
Supplemental Data S4b Gene Ontology classification for significant domains from neighborhood analysis for PF13493 domain in Escherichia genus.

## Sheet: S5 PF07208 - Escherichia genus
Neighborhood domain Pfam ID	occurence in query neighborhoods	occurence in all genomes	percentage in neighborhoods	P score corrected	P score	Neighborhood domain, Pfam short name	Neighborhood domain, Pfam summary
PF07208	10141	10199	100.00%	0.00E+00	5.41E-04	DUF1414	Protein of unknown function (DUF1414)
PF00072	4025	392692	39.68%	0.00E+00	1.08E-01	Response_reg	Response regulator receiver domain
PF13438	596	19802	5.87%	0.00E+00	1.30E-03	DUF4113	Domain of unknown function (DUF4113)
PF14559	531	49510	5.22%	0.00E+00	8.07E-03	TPR_19	Tetratricopeptide repeat
PF01594	1150	43389	11.32%	0.00E+00	8.29E-03	AI-2E_transport	AI-2E family transporter
PF01578	183	38517	1.81%	0.00E+00	5.12E-03	Cytochrom_C_asm	Cytochrome C assembly protein
PF14659	107	4433	1.06%	0.00E+00	2.85E-03	Phage_int_SAM_3	Phage integrase, N-terminal SAM-like domain
PF04245	10154	12061	99.75%	0.00E+00	1.22E-03	NA37	37-kD nucleoid-associated bacterial protein
PF01386	9701	10163	95.65%	0.00E+00	2.57E-03	Ribosomal_L25p	Ribosomal L25p family
PF00271	8675	163081	85.55%	0.00E+00	3.71E-02	Helicase_C	Helicase conserved C-terminal domain
PF09612	19	2076	0.19%	0.00E+00	8.88E-05	HtrL_YibB	Bacterial protein of unknown function (HtrL_YibB)
PF04851	8670	48686	85.41%	0.00E+00	1.19E-02	ResIII	Type III restriction enzyme, res subunit
PF05930	425	26343	4.19%	0.00E+00	1.92E-03	Phage_AlpA	Prophage CP4-57 regulatory protein (AlpA)
PF13356	489	55528	4.82%	0.00E+00	4.26E-03	Arm-DNA-bind_3	Arm DNA-binding domain
PF00126	1359	554419	13.40%	0.00E+00	7.76E-02	HTH_1	Bacterial regulatory helix-turn-helix protein, lysR family
PF00144	1263	26178	12.44%	0.00E+00	1.09E-02	Beta-lactamase	Beta-lactamase
PF00455	1333	125087	13.11%	0.00E+00	9.83E-03	DeoRC	DeoR C terminal sensor domain
PF08220	1325	134584	13.07%	0.00E+00	1.06E-02	HTH_DeoR	DeoR-like helix-turn-helix domain
PF14537	39	280	0.39%	0.00E+00	1.71E-04	Cytochrom_c3_2	Cytochrome c3
PF11893	10157	10310	99.74%	0.00E+00	6.87E-04	DUF3413	Domain of unknown function (DUF3413)
PF00884	10089	98596	99.31%	0.00E+00	1.25E-02	Sulfatase	Sulfatase
PF11924	62	29551	0.61%	0.00E+00	1.20E-03	IAT_beta	Inverse autotransporter, beta-domain
PF13973	42	9170	0.41%	0.00E+00	3.46E-04	DUF4222	Domain of unknown function (DUF4222)
PF16327	186	25818	1.82%	4.06E-14	1.83E-03	CcmF_C	Cytochrome c-type biogenesis protein CcmF C-terminal
PF14196	55	551	0.54%	4.06E-14	2.37E-04	ATC_hydrolase	L-2-amino-thiazoline-4-carboxylic acid hydrolase
PF10749	427	10179	4.21%	4.06E-14	3.65E-04	DUF2534	Protein of unknown function (DUF2534)
PF03974	1574	10073	15.51%	8.13E-14	5.30E-04	Ecotin	Ecotin
PF14496	1868	8637	18.30%	8.13E-14	5.11E-04	NEL	C-terminal novel E3 ligase, LRR-interacting
PF10554	139	7195	1.36%	8.13E-14	2.88E-04	Phage_ASH	Ash protein family
PF12468	1697	9332	16.74%	1.22E-13	3.52E-04	TTSSLRR	Type III secretion system leucine rich repeat protein
PF09411	424	1871	4.18%	2.84E-13	5.32E-04	PagL	Lipid A 3-O-deacylase (PagL)
PF06039	1592	8800	15.60%	4.47E-13	1.72E-03	Mqo	Malate:quinone oxidoreductase (Mqo)
PF00849	8492	83339	83.76%	4.88E-13	1.57E-02	PseudoU_synth_2	RNA pseudouridylate synthase
PF16168	5837	43933	29.79%	5.69E-13	1.57E-03	AIDA	Adhesin of bacterial autotransporter system, probable stalk
PF03212	3758	29214	33.34%	7.31E-13	1.44E-03	Pertactin	Pertactin
PF06183	599	33205	5.91%	7.72E-13	1.29E-03	DinI	DinI-like family
PF03918	1200	18102	11.84%	8.13E-13	1.47E-03	CcmH	Cytochrome C biogenesis protein
PF00916	514	17151	2.76%	9.75E-13	5.12E-03	Sulfate_transp	Sulfate permease family
PF01479	8479	79647	83.63%	1.63E-12	1.77E-02	S4	S4 domain
PF00589	514	174395	5.05%	1.95E-12	2.81E-02	Phage_integrase	Phage integrase family
PF03797	3145	72396	31.00%	2.89E-12	4.96E-03	Autotransporter	Autotransporter beta-domain
PF08534	475	27894	4.69%	3.74E-12	5.21E-03	Redoxin	Redoxin
PF01757	730	34324	5.93%	4.71E-12	9.37E-03	Acyl_transf_3	Acyltransferase family
PF13628	39	459	0.39%	1.22E-11	8.49E-04	DUF4142	Domain of unknown function (DUF4142)
PF00196	4014	206297	39.59%	3.00E-11	3.29E-02	GerE	Bacterial regulatory proteins, luxR family
PF03466	1241	545319	12.24%	6.15E-11	7.72E-02	LysR_substrate	LysR substrate binding domain
PF07690	8657	721895	82.86%	1.42E-10	1.03E-01	MFS_1	Major Facilitator Superfamily
PF13683	84	22821	0.83%	2.99E-10	3.41E-03	rve_3	Integrase core domain
PF14020	19	1402	0.19%	1.73E-09	2.22E-04	DUF4236	Protein of unknown function (DUF4236)
PF13884	24	3192	0.24%	1.63E-08	4.25E-04	Peptidase_S74	Chaperone of endosialidase
PF13006	27	9635	0.27%	2.12E-07	6.11E-04	Nterm_IS4	Insertion element 4 transposase N-terminal
PF09362	18	3826	0.18%	5.79E-07	2.81E-04	DUF1996	Domain of unknown function (DUF1996)
PF03526	10	1637	0.10%	5.84E-07	6.24E-05	Microcin	Colicin E1 (microcin) immunity protein
PF03264	42	21158	0.40%	5.34E-06	1.45E-03	Cytochrom_NNT	NapC/NirT cytochrome c family, N-terminal region
Supplemental Data S5a Neighborhood analysis for PF07208 domain for Escherichia genus, with Bonferroni correction and cutoff set to 0.00001.
BIOLOGICAL PROCESS
GO_id	Term	Domains
GO:0000160	phosphorelay signal transduction system	PF00072
GO:0006412	translation	PF01386
GO:0006355	regulation of DNA-templated transcription	PF00126,PF08220,PF00196
GO:0016567	protein ubiquitination	PF14496
GO:0006099	tricarboxylic acid cycle	PF06039
GO:0001522	pseudouridine synthesis	PF00849
GO:0009451	RNA modification	PF00849
GO:0006310	DNA recombination	PF00589
GO:0015074	DNA integration	PF00589
GO:0055085	transmembrane transport	PF07690
MOLECULAR FUNCTION
GO_id	Term	Domains
GO:0003735	structural constituent of ribosome	PF01386
GO:0008097	5S rRNA binding	PF01386
GO:0003677	DNA binding	PF04851,PF00589
GO:0005524	ATP binding	PF04851
GO:0016787	hydrolase activity	PF04851
GO:0003700	DNA-binding transcription factor activity	PF00126,PF08220
GO:0008484	sulfuric ester hydrolase activity	PF00884
GO:0004867	serine-type endopeptidase inhibitor activity	PF03974
GO:0004842	ubiquitin-protein transferase activity	PF14496
GO:0008924	malate dehydrogenase (quinone) activity	PF06039
GO:0003723	RNA binding	PF00849,PF01479
GO:0009982	pseudouridine synthase activity	PF00849
GO:0016747	acyltransferase activity, transferring groups other than amino-acyl groups	PF01757
GO:0022857	transmembrane transporter activity	PF07690
CELLULAR COMPONENT
GO_id	Term	Domains
GO:0009295	nucleoid	PF04245
GO:0005840	ribosome	PF01386
Supplemental Data S1b Gene Ontology classification for significant domains from neighborhood analysis for PF07208 domain in Escherichia genus.

## Sheet: S6 PF02696 - Salmonella genus
Neighborhood domain Pfam ID	occurence in query neighborhoods	occurence in all genomes	percentage in neighborhoods	P score corrected	P score	Neighborhood domain, Pfam short name	Neighborhood domain, Pfam summary
PF02896	3072	10959	95.88%	0.00E+00	6.38E-03	PEP-utilizers_C	PEP-utilising enzyme, TIM barrel domain
PF00391	3065	10750	95.75%	0.00E+00	7.98E-03	PEP-utilizers	PEP-utilising enzyme, mobile domain
PF00005	3098	273884	96.72%	0.00E+00	2.40E-01	ABC_tran	ABC transporter
PF10636	3151	3204	98.44%	0.00E+00	7.35E-04	hemP	Hemin uptake protein hemP
PF01032	3094	19320	96.31%	0.00E+00	1.37E-02	FecCD	FecCD transport family
PF00216	2991	12806	93.44%	0.00E+00	8.06E-03	Bac_DNA_binding	Bacterial DNA-binding protein
PF03484	2978	3181	93.03%	0.00E+00	3.07E-03	B5	tRNA synthetase B5 domain
PF03483	2967	6393	92.69%	0.00E+00	3.76E-03	B3_4	B3/4 domain
PF01326	3119	3255	96.38%	2.33E-14	3.93E-03	PPDK_N	Pyruvate phosphate dikinase, PEP/pyruvate binding domain
PF02696	3239	3321	100.00%	2.33E-14	1.52E-03	UPF0061	Uncharacterized ACR, YdiU/UPF0061 family
PF03147	2989	3177	93.38%	2.67E-14	3.08E-03	FDX-ACB	Ferredoxin-fold anticodon binding domain
PF01588	2960	6391	92.47%	3.00E-14	6.68E-03	tRNA_bind	Putative tRNA binding domain
PF03618	3119	3220	97.22%	4.00E-14	1.91E-03	Kinase-PPPase	Kinase/pyrophosphorylase
PF00255	3085	3177	96.38%	4.00E-14	3.01E-03	GSHPx	Glutathione peroxidase
PF00793	3140	13086	97.72%	4.66E-14	5.96E-03	DAHP_synth_1	DAHP synthetase I family
PF00877	3115	16870	97.31%	6.00E-14	8.93E-03	NLPC_P60	NlpC/P60 family
PF00563	3111	49323	97.19%	9.33E-14	2.25E-02	EAL	EAL domain
Supplemental Data S6a. Neighborhood analysis for PF02696 domain for Salmonella genus, with Bonferroni correction and cutoff set to 0.00001.
BIOLOGICAL PROCESS
GO_id	Term	Domains
GO:0016310	phosphorylation	PF00391,PF01326
GO:0006432	phenylalanyl-tRNA aminoacylation	PF03484
GO:0006979	response to oxidative stress	PF00255
GO:0009058	biosynthetic process	PF00793
MOLECULAR FUNCTION
GO_id	Term	Domains
GO:0016772	transferase activity, transferring phosphorus-containing groups	PF00391,PF03618
GO:0005524	ATP binding	PF00005,PF03484,PF01326,PF03618
GO:0022857	transmembrane transporter activity	PF01032
GO:0003677	DNA binding	PF00216
GO:0030527	structural constituent of chromatin	PF00216
GO:0000287	magnesium ion binding	PF03484
GO:0003723	RNA binding	PF03484,PF03483
GO:0004826	phenylalanine-tRNA ligase activity	PF03483
GO:0016301	kinase activity	PF01326
GO:0000049	tRNA binding	PF01588
GO:0004602	glutathione peroxidase activity	PF00255
CELLULAR COMPONENT
GO_id	Term	Domains
GO:0016020	membrane	PF01032
Supplemental Data S9b Gene Ontology classification for significant domains from neighborhood analysis for PF02696 domain in Salmonella genus.

## Sheet: S7 PF02696 - Klebsiella genus
Neighborhood domain Pfam ID	occurence in query neighborhoods	occurence in all genomes	percentage in neighborhoods	P score corrected	P score	Neighborhood domain, Pfam short name	Neighborhood domain, Pfam summary
PF00793	1218	5213	94.14%	0.00E+00	5.55E-03	DAHP_synth_1	DAHP synthetase I family
PF02896	1179	4328	92.18%	0.00E+00	5.94E-03	PEP-utilizers_C	PEP-utilising enzyme, TIM barrel domain
PF03147	52	1282	4.07%	0.00E+00	2.87E-03	FDX-ACB	Ferredoxin-fold anticodon binding domain
PF01326	1201	1309	93.20%	0.00E+00	3.66E-03	PPDK_N	Pyruvate phosphate dikinase, PEP/pyruvate binding domain
PF00216	54	5128	4.22%	0.00E+00	7.51E-03	Bac_DNA_binding	Bacterial DNA-binding protein
PF00877	1259	6169	98.44%	0.00E+00	8.32E-03	NLPC_P60	NlpC/P60 family
PF02696	1329	1353	100.00%	5.33E-15	1.42E-03	UPF0061	Uncharacterized ACR, YdiU/UPF0061 family
PF10636	1253	1274	97.97%	5.33E-15	6.85E-04	hemP	Hemin uptake protein hemP
PF03618	1201	1289	93.67%	5.33E-15	1.78E-03	Kinase-PPPase	Kinase/pyrophosphorylase
PF03483	53	2596	4.14%	1.07E-14	3.51E-03	B3_4	B3/4 domain
PF03484	53	1283	4.14%	1.07E-14	2.86E-03	B5	tRNA synthetase B5 domain
PF03180	1257	7704	97.73%	1.60E-14	4.42E-03	Lipoprotein_9	NLPA lipoprotein
PF00255	1254	2397	98.05%	1.60E-14	2.81E-03	GSHPx	Glutathione peroxidase
PF00391	1185	5543	92.65%	3.20E-14	7.43E-03	PEP-utilizers	PEP-utilising enzyme, mobile domain
PF01588	53	2747	4.14%	7.46E-14	6.22E-03	tRNA_bind	Putative tRNA binding domain
PF01032	1256	15350	97.34%	7.99E-14	1.28E-02	FecCD	FecCD transport family
PF00005	1261	193925	98.20%	4.62E-12	2.24E-01	ABC_tran	ABC transporter
Supplemental Data S7a Neighborhood analysis for PF02696 domain for Klebsiella genus, with Bonferroni correction and cutoff set to 0.00001.
BIOLOGICAL PROCESS
GO_id	Term	Domains
GO:0009058	biosynthetic process	PF00793
GO:0016310	phosphorylation	PF02896,PF01326,PF00391
GO:0006979	response to oxidative stress	PF00255
MOLECULAR FUNCTION
GO_id	Term	Domains
GO:0016772	transferase activity, transferring phosphorus-containing groups	PF02896,PF03618,PF00391
GO:0005524	ATP binding	PF01326,PF03618,PF00005
GO:0016301	kinase activity	PF01326
GO:0004602	glutathione peroxidase activity	PF00255
GO:0022857	transmembrane transporter activity	PF01032
CELLULAR COMPONENT
GO_id	Term	Domains
GO:0016020	membrane	PF01032
Supplemental Data S7b Gene Ontology classification for significant domains from neighborhood analysis for PF02696 domain in Klebsiella genus.

## Sheet: S8 PF02696 - Shigella genus
Neighborhood domain Pfam ID	occurence in query neighborhoods	occurence in all genomes	percentage in neighborhoods	P score corrected	P score	Neighborhood domain, Pfam short name	Neighborhood domain, Pfam summary
PF02696	688	694	100.00%	0.00E+00	1.19E-03	UPF0061	Uncharacterized ACR, YdiU/UPF0061 family
PF13358	35	1755	5.47%	0.00E+00	2.23E-03	DDE_3	DDE superfamily endonuclease
PF00563	596	10262	93.13%	0.00E+00	1.76E-02	EAL	EAL domain
PF10636	623	629	97.34%	0.00E+00	5.75E-04	hemP	Hemin uptake protein hemP
PF00793	634	2617	98.28%	0.00E+00	4.66E-03	DAHP_synth_1	DAHP synthetase I family
PF03147	167	638	26.09%	0.00E+00	2.41E-03	FDX-ACB	Ferredoxin-fold anticodon binding domain
PF03484	167	643	26.09%	0.00E+00	2.40E-03	B5	tRNA synthetase B5 domain
PF13276	62	18118	9.22%	0.00E+00	6.45E-03	HTH_21	HTH-like domain
PF00216	163	2553	25.47%	0.00E+00	6.31E-03	Bac_DNA_binding	Bacterial DNA-binding protein
PF00255	277	655	42.66%	0.00E+00	2.36E-03	GSHPx	Glutathione peroxidase
PF00005	276	58408	42.97%	0.00E+00	1.88E-01	ABC_tran	ABC transporter
PF13384	33	3160	5.16%	0.00E+00	1.43E-03	HTH_23	Homeodomain-like domain
PF01326	607	656	93.59%	5.22E-15	3.08E-03	PPDK_N	Pyruvate phosphate dikinase, PEP/pyruvate binding domain
PF02896	597	3259	92.97%	5.22E-15	5.00E-03	PEP-utilizers_C	PEP-utilising enzyme, TIM barrel domain
PF00391	597	3449	93.28%	5.22E-15	6.25E-03	PEP-utilizers	PEP-utilising enzyme, mobile domain
PF03618	635	652	98.13%	5.22E-15	1.49E-03	Kinase-PPPase	Kinase/pyrophosphorylase
PF03483	167	646	26.09%	1.57E-14	2.95E-03	B3_4	B3/4 domain
PF01032	283	4310	42.66%	2.09E-14	1.07E-02	FecCD	FecCD transport family
PF00877	274	3741	42.81%	2.09E-14	6.99E-03	NLPC_P60	NlpC/P60 family
PF01588	167	2050	26.09%	2.09E-14	5.23E-03	tRNA_bind	Putative tRNA binding domain
PF00665	65	26983	9.53%	2.61E-14	1.48E-02	rve	Integrase core domain
PF01527	73	28723	10.63%	3.65E-14	9.58E-03	HTH_Tnp_1	Transposase
PF03400	25	40787	2.50%	2.74E-10	2.30E-03	DDE_Tnp_IS1	IS1 transposase
PF12759	15	16862	1.56%	1.48E-07	1.06E-03	HTH_Tnp_IS1	InsA C-terminal domain
PF03811	15	16420	1.56%	3.29E-07	1.16E-03	Zn_Tnp_IS1	InsA N-terminal domain
PF00589	42	10917	6.56%	4.84E-07	2.36E-02	Phage_integrase	Phage integrase family
Supplemental Data S8a. Neighborhood analysis for PF02696 domain for Shigella genus, with Bonferroni correction and cutoff set to 0.00001.
BIOLOGICAL PROCESS
GO_id	Term	Domains
GO:0009058	biosynthetic process	PF00793
GO:0006432	phenylalanyl-tRNA aminoacylation	PF03484
GO:0006979	response to oxidative stress	PF00255
GO:0016310	phosphorylation	PF01326,PF02896,PF00391
GO:0015074	DNA integration	PF00665,PF00589
GO:0006313	transposition, DNA-mediated	PF01527
GO:0006310	DNA recombination	PF00589
MOLECULAR FUNCTION
GO_id	Term	Domains
GO:0000287	magnesium ion binding	PF03484
GO:0003723	RNA binding	PF03484,PF03483
GO:0005524	ATP binding	PF03484,PF00005,PF01326,PF03618
GO:0003677	DNA binding	PF00216,PF01527,PF00589
GO:0030527	structural constituent of chromatin	PF00216
GO:0004602	glutathione peroxidase activity	PF00255
GO:0016301	kinase activity	PF01326
GO:0016772	transferase activity, transferring phosphorus-containing groups	PF02896,PF00391,PF03618
GO:0004826	phenylalanine-tRNA ligase activity	PF03483
GO:0022857	transmembrane transporter activity	PF01032
GO:0000049	tRNA binding	PF01588
GO:0004803	transposase activity	PF01527
CELLULAR COMPONENT
GO_id	Term	Domains
GO:0016020	membrane	PF01032
Supplemental Data S8b Gene Ontology classification for significant domains from neighborhood analysis for PF02696 domain in Shigella genus.

## Sheet: S9 PF02696 - All database
Neighborhood domain Pfam ID	occurence in query neighborhoods	occurence in all genomes	percentage in neighborhoods	P score corrected	Analysed groups	Neighborhood domain, Pfam summary	Neighborhood domain, Pfam short name
PF05000	1	1064	2.54777e-05	8.00763e-07	0.025	RNA polymerase Rpb1, domain 4	RNA_pol_Rpb1_4
PF17172	20	2878	0.000509554	7.21443e-07	0.025	Glutathione S-transferase N-terminal domain	GST_N_4
PF09580	4	7732	0.000101911	6.048e-07	0.025	Sporulation lipoprotein YhcN/YlaJ (Spore_YhcN_YlaJ)	Spore_YhcN_YlaJ
PF04422	2	2019	5.09554e-05	5.77668e-07	0.05	Coenzyme F420 hydrogenase/dehydrogenase, beta subunit N-term	FrhB_FdhB_N
PF13192	24	30791	0.000611465	5.38965e-07	0.05	Thioredoxin domain	Thioredoxin_3
PF08533	4	1997	0.000101911	5.26597e-07	0.025	Beta-galactosidase C-terminal domain	Glyco_hydro_42C
PF08282	164	169006	0.00417834	5.10723e-07	0.1	haloacid dehalogenase-like hydrolase	Hydrolase_3
PF02426	1	1254	2.54777e-05	4.80688e-07	0.025	Muconolactone delta-isomerase	MIase
PF09278	179	60583	0.00456051	4.62612e-07	0.075	MerR, DNA binding	MerR-DNA-bind
PF05979	7	4731	0.000178344	4.17156e-07	0.025	Bacterial protein of unknown function (DUF896)	DUF896
PF01910	89	7441	0.00226752	4.10026e-07	0.075	Thiamine-binding protein	Thiamine_BP
PF13726	1	340	2.54777e-05	3.96232e-07	0.025	Na+-H+ antiporter family	Na_H_antiport_2
PF00201	15	14899	0.000382166	3.82914e-07	0.075	UDP-glucoronosyl and UDP-glucosyl transferase	UDPGT
PF04480	19	23398	0.000484076	3.36043e-07	0.1	Protein of unknown function (DUF559)	DUF559
PF01959	2	97	5.09554e-05	2.8703e-07	0.025	3-dehydroquinate synthase II	DHQS
PF09827	8	4774	0.000203822	2.55328e-07	0.075	CRISPR associated protein Cas2	CRISPR_Cas2
PF12733	5	8334	0.000127389	2.41975e-07	0.025	Cadherin-like beta sandwich domain	Cadherin-like
PF14273	6	857	0.000152866	2.17443e-07	0.05	Domain of unknown function (DUF4360)	DUF4360
PF11903	21	10626	0.000535032	2.03164e-07	0.05	ParD-like antitoxin of type II bacterial toxin-antitoxin system	ParD_like
PF14030	1	2278	2.54777e-05	1.9441e-07	0.025	Protein of unknown function (DUF4245)	DUF4245
PF09363	1	1543	2.54777e-05	1.41171e-07	0.025	XFP C-terminal domain	XFP_C
PF14042	3	1465	7.64331e-05	1.37905e-07	0.025	Domain of unknown function (DUF4247)	DUF4247
PF02423	26	33121	0.00066242	1.37625e-07	0.075	Ornithine cyclodeaminase/mu-crystallin family	OCD_Mu_crystall
PF05226	17	18550	0.000433121	1.35961e-07	0.05	CHASE2 domain	CHASE2
PF02152	10	46999	0.000254777	1.33248e-07	0.05	Dihydroneopterin aldolase	FolB
PF13335	16	33898	0.000407643	1.2478e-07	0.05	Magnesium chelatase, subunit ChlI C-terminal	Mg_chelatase_C
PF03068	2	177	5.09554e-05	1.23535e-07	0.05	Protein-arginine deiminase (PAD)	PAD
PF06169	42	9248	0.00107006	1.18674e-07	0.025	Protein of unknown function (DUF982)	DUF982
PF11026	32	4977	0.000815287	1.10646e-07	0.025	Protein of unknown function (DUF2721)	DUF2721
PF07755	7	5687	0.000178344	9.61029e-08	0.05	Domain of unknown function (DUF1611_C) P-loop domain	DUF1611
PF11760	11	11326	0.000280255	8.7811e-08	0.05	Cobalamin synthesis G N-terminal	CbiG_N
PF13470	31	10694	0.000789809	8.37867e-08	0.075	PIN domain	PIN_3
PF00308	19	61122	0.000484076	7.34862e-08	0.05	Bacterial dnaA protein	Bac_DnaA
PF04244	16	11160	0.000407643	7.24044e-08	0.075	Deoxyribodipyrimidine photo-lyase-related protein	DPRP
PF06831	38	58018	0.000968153	6.98108e-08	0.075	Formamidopyrimidine-DNA glycosylase H2TH domain	H2TH
PF03949	409	72226	0.0104204	6.90322e-08	0.125	Malic enzyme, NAD binding domain	Malic_M
PF04432	2	2070	5.09554e-05	6.54947e-08	0.05	Coenzyme F420 hydrogenase/dehydrogenase, beta subunit C terminus	FrhB_FdhB_C
PF08592	5	4566	0.000127389	6.51818e-08	0.05	Domain of unknown function (DUF1772)	DUF1772
PF14018	1	179	2.54777e-05	6.5154e-08	0.025	Domain of unknown function (DUF4234)	DUF4234
PF13653	2	32	5.09554e-05	6.42358e-08	0.025	Glycerophosphoryl diester phosphodiesterase family	GDPD_2
PF07508	26	26366	0.00066242	5.49194e-08	0.1	Recombinase	Recombinase
PF02668	37	65943	0.000942675	5.30896e-08	0.125	Taurine catabolism dioxygenase TauD, TfdA family	TauD
PF02645	16	13638	0.000407643	4.62688e-08	0.025	Uncharacterised protein, DegV family COG1307	DegV
PF14134	1	548	2.54777e-05	3.94507e-08	0.025	Domain of unknown function (DUF4301)	DUF4301
PF04796	1	139	2.54777e-05	3.77376e-08	0.025	Plasmid encoded RepA protein	RepA_C
PF14620	2	2579	5.09554e-05	3.66597e-08	0.025	YpeB sporulation	YPEB
PF07311	17	9912	0.000433121	3.62905e-08	0.075	Dodecin	Dodecin
PF13640	34	47600	0.000866242	3.29314e-08	0.1	2OG-Fe(II) oxygenase superfamily	2OG-FeII_Oxy_3
PF13307	83	58453	0.00211465	3.21631e-08	0.075	Helicase C-terminal domain	Helicase_C_2
PF13539	4	3455	0.000101911	3.12848e-08	0.05	D-alanyl-D-alanine carboxypeptidase	Peptidase_M15_4
PF03946	1	1061	2.54777e-05	2.91927e-08	0.025	Ribosomal protein L11, N-terminal domain	Ribosomal_L11_N
PF08868	3	4268	7.64331e-05	2.78215e-08	0.025	YugN-like family	YugN
PF00440	1524	913691	0.038828	2.46188e-08	0.25	Bacterial regulatory proteins, tetR family	TetR_N
PF06080	7	8628	0.000178344	2.29438e-08	0.05	Protein of unknown function (DUF938)	DUF938
PF12833	907	1034383	0.0231083	2.11626e-08	0.25	Helix-turn-helix domain	HTH_18
PF13590	62	17140	0.00157962	2.00716e-08	0.025	Domain of unknown function (DUF4136)	DUF4136
PF02518	5721	1666789	0.145758	1.66121e-08	0.3	Histidine kinase-, DNA gyrase B-, and HSP90-like ATPase	HATPase_c
PF09924	28	15530	0.000713376	1.59813e-08	0.075	Uncharacterised conserved protein (DUF2156)	DUF2156
PF10369	76	31130	0.00193631	1.29759e-08	0.05	Small subunit of acetolactate synthase	ALS_ss_C
PF13288	1	1091	2.54777e-05	1.18402e-08	0.025	DXP reductoisomerase C-terminal domain	DXPR_C
PF07155	9	4727	0.000229299	1.12852e-08	0.025	ECF-type riboflavin transporter, S component	ECF-ribofla_trS
PF12997	1	30	2.54777e-05	1.03621e-08	0.025	Domain of unknown function, E, rectale Gene description (DUF3881)	DUF3881
PF12910	1	117	2.54777e-05	1.0023e-08	0.025	Antitoxin of toxin-antitoxin, RelE / RelB, TA system	PHD_like
PF03447	25	68347	0.000636943	9.45103e-09	0.075	Homoserine dehydrogenase, NAD binding domain	NAD_binding_3
PF04417	1	2333	2.54777e-05	8.93088e-09	0.025	Protein of unknown function (DUF501)	DUF501
PF01155	19	26289	0.000484076	8.84146e-09	0.075	Hydrogenase/urease nickel incorporation, metallochaperone, hypA	HypA
PF09323	4	4132	0.000101911	8.47179e-09	0.05	Domain of unknown function (DUF1980)	DUF1980
PF16138	2	69	5.09554e-05	7.84641e-09	0.025	Domain of unknown function (4846)	DUF4846
PF07235	42	10279	0.00107006	7.733e-09	0.025	Protein of unknown function (DUF1427)	DUF1427
PF05108	1	4380	2.54777e-05	6.92933e-09	0.025	Type VII secretion system ESX-1, transport TM domain B	T7SS_ESX1_EccB
PF00072	5923	2171056	0.150904	6.76413e-09	0.3	Response regulator receiver domain	Response_reg
PF06026	14	32129	0.000356688	5.40814e-09	0.05	Ribose 5-phosphate isomerase A (phosphoriboisomerase A)	Rib_5-P_isom_A
PF01926	374	351875	0.00952866	4.98777e-09	0.15	50S ribosome-binding GTPase	MMR_HSR1
PF01355	27	4416	0.000687898	4.84928e-09	0.025	High potential iron-sulfur protein	HIPIP
PF13941	6	1946	0.000152866	4.70534e-09	0.05	MutL protein	MutL
PF06243	1	1020	2.54777e-05	4.5723e-09	0.025	Phenylacetic acid degradation B	PaaB
PF02771	1939	429908	0.0494013	4.52596e-09	0.175	Acyl-CoA dehydrogenase, N-terminal domain	Acyl-CoA_dh_N
PF13530	7	5373	0.000178344	4.47362e-09	0.05	Sterol carrier protein domain	SCP2_2
PF14103	3	2314	7.64331e-05	4.46162e-09	0.05	Domain of unknown function (DUF4276)	DUF4276
PF14145	2	486	5.09554e-05	4.23372e-09	0.05	YrhK-like protein	YrhK
PF05292	29	4608	0.000738854	4.12576e-09	0.025	Malonyl-CoA decarboxylase C-terminal domain	MCD
PF02770	1905	407549	0.048535	4.07941e-09	0.175	Acyl-CoA dehydrogenase, middle domain	Acyl-CoA_dh_M
PF00534	800	402466	0.0203822	3.9322e-09	0.15	Glycosyl transferases group 1	Glycos_transf_1
PF00296	502	242563	0.0127898	3.8984e-09	0.15	Luciferase-like monooxygenase	Bac_luciferase
PF16320	1	1109	2.54777e-05	3.83461e-09	0.025	Ribosomal protein L7/L12 dimerisation domain	Ribosomal_L12_N
PF00497	689	481667	0.0175541	3.7501e-09	0.175	Bacterial extracellular solute-binding proteins, family 3	SBP_bac_3
PF00571	2101	639561	0.0535287	3.57399e-09	0.2	CBS domain	CBS
PF01546	468	324204	0.0119236	3.51456e-09	0.175	Peptidase family M20/M25/M40	Peptidase_M20
PF00240	1	18	2.54777e-05	3.47694e-09	0.025	Ubiquitin family	ubiquitin
PF11512	2	297	5.09554e-05	3.3837e-09	0.05	Agrobacterium tumefaciens protein Atu4866	Atu4866
PF07298	40	8973	0.00101911	3.3777e-09	0.05	NnrU protein	NnrU
PF01966	320	217925	0.00815287	3.07183e-09	0.275	HD domain	HD
PF02256	5	3161	0.000127389	2.96769e-09	0.025	Iron hydrogenase small subunit	Fe_hyd_SSU
PF03704	43	13708	0.00109554	2.96551e-09	0.075	Bacterial transcriptional activator domain	BTAD
PF00512	4140	1103955	0.105478	2.96169e-09	0.25	His Kinase A (phospho-acceptor) domain	HisKA
PF00158	1334	395866	0.0339873	2.89408e-09	0.125	Sigma-54 interaction domain	Sigma54_activat
PF00300	550	203841	0.0140127	2.88427e-09	0.15	Histidine phosphatase superfamily (branch 1)	His_Phos_1
PF01047	330	252690	0.00840764	2.81557e-09	0.15	MarR family	MarR
PF02826	182	229411	0.00463694	2.7774e-09	0.175	D-isomer specific 2-hydroxyacid dehydrogenase, NAD binding domain	2-Hacid_dh_C
PF12389	1	318	2.54777e-05	2.76704e-09	0.025	Camelysin metallo-endopeptidase	Peptidase_M73
PF01553	1472	198995	0.0375032	2.66999e-09	0.175	Acyltransferase	Acyltransferase
PF00717	202	183621	0.0051465	2.62801e-09	0.15	Peptidase S24-like	Peptidase_S24
PF00849	587	281032	0.0149554	2.62528e-09	0.15	RNA pseudouridylate synthase	PseudoU_synth_2
PF02321	174	521537	0.00443312	2.62365e-09	0.15	Outer membrane efflux protein	OEP
PF01408	162	232437	0.00412739	2.57621e-09	0.275	Oxidoreductase family, NAD-binding Rossmann fold	GFO_IDH_MocA
PF08448	401	244656	0.0102166	2.56695e-09	0.175	PAS fold	PAS_4
PF04545	159	189222	0.00405096	2.50315e-09	0.175	Sigma-70, region 4	Sigma70_r4
PF11172	22	2923	0.00056051	2.48298e-09	0.025	Protein of unknown function (DUF2959)	DUF2959
PF00302	3	3053	7.64331e-05	2.38211e-09	0.05	Chloramphenicol acetyltransferase	CAT
PF10431	147	187277	0.00374522	2.38102e-09	0.175	C-terminal, D2-small domain, of ClpB protein	ClpB_D2-small
PF13845	1	2775	2.54777e-05	2.23054e-09	0.025	Septum formation	Septum_form
PF01979	432	324867	0.0110064	2.1433e-09	0.15	Amidohydrolase family	Amidohydro_1
PF07729	476	393367	0.0121274	2.11658e-09	0.15	FCD domain	FCD
PF02954	1278	343064	0.0325605	2.08442e-09	0.15	Bacterial regulatory protein, Fis family	HTH_8
PF00403	267	156143	0.00680255	2.01626e-09	0.175	Heavy-metal-associated domain	HMA
PF00108	1477	221986	0.0376306	2.00645e-09	0.15	Thiolase, N-terminal domain	Thiolase_N
PF00085	1276	145112	0.0325096	2.00372e-09	0.125	Thioredoxin	Thioredoxin
PF13027	2	3057	5.09554e-05	2.001e-09	0.025	Protein of unknown function (DUF3888)	DUF3888
PF00144	244	164936	0.00621656	1.98955e-09	0.225	Beta-lactamase	Beta-lactamase
PF00355	227	192132	0.00578344	1.98846e-09	0.175	Rieske [2Fe-2S] domain	Rieske
PF13439	676	223422	0.0172229	1.96556e-09	0.15	Glycosyltransferase Family 4	Glyco_transf_4
PF00160	210	80417	0.00535032	1.96338e-09	0.1	Cyclophilin type peptidyl-prolyl cis-trans isomerase/CLD	Pro_isomerase
PF00202	320	310027	0.00815287	1.91976e-09	0.15	Aminotransferase class-III	Aminotran_3
PF03372	501	154906	0.0127643	1.90776e-09	0.25	Endonuclease/Exonuclease/phosphatase family	Exo_endo_phos
PF09585	7	1750	0.000178344	1.78454e-09	0.05	Conserved hypothetical protein (Lin0512_fam)	Lin0512_fam
PF00873	412	364522	0.0104968	1.76e-09	0.175	AcrB/AcrD/AcrF family	ACR_tran
PF08281	284	297547	0.00723567	1.73819e-09	0.2	Sigma-70, region 4	Sigma70_r4_2
PF00590	757	191321	0.0192866	1.71857e-09	0.125	Tetrapyrrole (Corrin/Porphyrin) Methylases	TP_methylase
PF10138	1	216	2.54777e-05	1.70984e-09	0.025	vWA found in TerF C terminus	vWA-TerF-like
PF12556	4	5836	0.000101911	1.70385e-09	0.05	Cobaltochelatase CobS subunit N terminal	CobS_N
PF00890	160	167927	0.00407643	1.63842e-09	0.15	FAD binding domain	FAD_binding_2
PF01527	188	259465	0.00478981	1.62206e-09	0.15	Transposase	HTH_Tnp_1
PF01261	69	206241	0.00175796	1.60134e-09	0.2	Xylose isomerase-like TIM barrel	AP_endonuc_2
PF00912	369	145367	0.00940127	1.54518e-09	0.075	Transglycosylase	Transgly
PF00795	91	185225	0.00231847	1.54409e-09	0.175	Carbon-nitrogen hydrolase	CN_hydrolase
PF00271	2096	626853	0.0534013	1.54028e-09	0.225	Helicase conserved C-terminal domain	Helicase_C
PF17115	1	345	2.54777e-05	1.52337e-09	0.025	N-terminal domain of toast_rack, DUF2154	Toast_rack_N
PF01475	629	96617	0.0160255	1.51956e-09	0.175	Ferric uptake regulator family	FUR
PF05597	19	10215	0.000484076	1.49066e-09	0.05	Poly(hydroxyalcanoate) granule associated protein (phasin)	Phasin
PF12804	78	111829	0.00198726	1.46885e-09	0.175	MobA-like NTP transferase domain	NTP_transf_3
PF03099	1016	97163	0.0258854	1.42796e-09	0.1	Biotin/lipoate A/B protein ligase family	BPL_LplA_LipB
PF01636	759	194515	0.0193376	1.42033e-09	0.2	Phosphotransferase enzyme family	APH
PF08443	25	40809	0.000636943	1.41324e-09	0.1	RimK-like ATP-grasp domain	RimK
PF13021	2	1561	5.09554e-05	1.38434e-09	0.025	Domain of unknown function (DUF3885)	DUF3885
PF08352	267	353744	0.00680255	1.37943e-09	0.125	Oligopeptide/dipeptide transporter, C-terminal region	oligo_HPY
PF01613	102	108645	0.00259873	1.37507e-09	0.15	Flavin reductase like domain	Flavin_Reduct
PF02653	1529	528784	0.0389554	1.35926e-09	0.125	Branched-chain amino acid transport system / permease component	BPD_transp_2
PF02669	1	564	2.54777e-05	1.35544e-09	0.025	K+-transporting ATPase, c chain	KdpC
PF00501	3084	737153	0.0785732	1.33636e-09	0.175	AMP-binding enzyme	AMP-binding
PF01266	229	371285	0.00583439	1.33091e-09	0.125	FAD dependent oxidoreductase	DAO
PF08279	97	100309	0.00247134	1.326e-09	0.125	HTH domain	HTH_11
PF12802	111	127084	0.00282803	1.32164e-09	0.1	MarR family	MarR_2
PF00326	831	122826	0.021172	1.31401e-09	0.125	Prolyl oligopeptidase family	Peptidase_S9
PF08220	98	216602	0.00249682	1.30474e-09	0.1	DeoR-like helix-turn-helix domain	HTH_DeoR
PF00990	2832	805968	0.0721529	1.29874e-09	0.275	Diguanylate cyclase, GGDEF domain	GGDEF
PF00067	149	100423	0.00379618	1.29819e-09	0.125	Cytochrome P450	p450
PF07730	208	129318	0.00529936	1.29165e-09	0.175	Histidine kinase	HisKA_3
PF00578	296	193669	0.0075414	1.28293e-09	0.25	AhpC/TSA family	AhpC-TSA
PF00730	238	119619	0.00606369	1.25239e-09	0.175	HhH-GPD superfamily base excision DNA repair protein	HhH-GPD
PF01041	34	90106	0.000866242	1.22513e-09	0.15	DegT/DnrJ/EryC1/StrS aminotransferase family	DegT_DnrJ_EryC1
PF05368	57	35491	0.00145223	1.22404e-09	0.125	NmrA-like family	NmrA
PF02880	79	123750	0.00201274	1.20987e-09	0.125	Phosphoglucomutase/phosphomannomutase, alpha/beta/alpha domain III	PGM_PMM_III
PF01176	166	35980	0.0042293	1.20278e-09	0.025	Translation initiation factor 1A / IF-1	eIF-1a
PF11269	20	2365	0.000509554	1.20005e-09	0.025	Protein of unknown function (DUF3069)	DUF3069
PF00881	210	186395	0.00535032	1.19515e-09	0.225	Nitroreductase family	Nitroreductase
PF01336	333	127550	0.00848408	1.19133e-09	0.125	OB-fold nucleic acid binding domain	tRNA_anti-codon
PF13314	1	1230	2.54777e-05	1.18479e-09	0.025	Domain of unknown function (DUF4083)	DUF4083
PF00408	79	119574	0.00201274	1.14989e-09	0.125	Phosphoglucomutase/phosphomannomutase, C-terminal domain	PGM_PMM_IV
PF02737	1397	126623	0.0355924	1.14062e-09	0.1	3-hydroxyacyl-CoA dehydrogenase, NAD binding domain	3HCDH_N
PF03009	2258	91977	0.0575287	1.1379e-09	0.125	Glycerophosphoryl diester phosphodiesterase family	GDPD
PF02272	96	88884	0.00244586	1.12154e-09	0.125	DHHA1 domain	DHHA1
PF13185	346	136446	0.00881529	1.109e-09	0.2	GAF domain	GAF_2
PF09980	6	5148	0.000152866	1.10845e-09	0.05	Predicted membrane protein (DUF2214)	DUF2214
PF06580	207	86149	0.00527389	1.10464e-09	0.125	Histidine kinase	His_kinase
PF00149	406	328058	0.0103439	1.103e-09	0.2	Calcineurin-like phosphoesterase	Metallophos
PF16363	77	137593	0.00196178	1.08828e-09	0.15	GDP-mannose 4,6 dehydratase	GDP_Man_Dehyd
PF02776	170	230823	0.00433121	1.08446e-09	0.175	Thiamine pyrophosphate enzyme, N-terminal TPP binding domain	TPP_enzyme_N
PF02698	105	98462	0.00267516	1.08228e-09	0.125	DUF218 domain	DUF218
PF13424	147	72085	0.00374522	1.06374e-09	0.175	Tetratricopeptide repeat	TPR_12
PF07969	97	123677	0.00247134	1.05938e-09	0.15	Amidohydrolase family	Amidohydro_3
PF13412	108	194239	0.00275159	1.04357e-09	0.125	Winged helix-turn-helix DNA-binding	HTH_24
PF10996	36	12387	0.000917197	1.04248e-09	0.075	Beta-Casp domain	Beta-Casp
PF12840	95	107693	0.00242038	1.03757e-09	0.15	Helix-turn-helix domain	HTH_20
PF03167	65	94893	0.00165605	1.01195e-09	0.175	Uracil DNA glycosylase superfamily	UDG
PF07681	145	97781	0.00369427	1.00322e-09	0.125	DoxX	DoxX
PF01757	191	141193	0.00486624	1.00322e-09	0.2	Acyltransferase family	Acyl_transf_3
PF00455	55	202621	0.00140127	9.9341e-10	0.1	DeoR C terminal sensor domain	DeoRC
PF02441	35	80833	0.00089172	9.23621e-10	0.15	Flavoprotein	Flavoprotein
PF01588	7617	89575	0.194064	9.19804e-10	0.075	Putative tRNA binding domain	tRNA_bind
PF13181	166	123562	0.0042293	9.17623e-10	0.25	Tetratricopeptide repeat	TPR_8
PF01938	118	72730	0.00300637	9.15442e-10	0.1	TRAM domain	TRAM
PF00356	337	392374	0.00858599	9.14897e-10	0.1	Bacterial regulatory proteins, lacI family	LacI
PF02817	25	93302	0.000636943	9.05628e-10	0.125	e3 binding domain	E3_binding
PF01751	47	146952	0.00119745	8.9963e-10	0.1	Toprim domain	Toprim
PF01590	174	185232	0.00443312	8.88726e-10	0.25	GAF domain	GAF
PF00378	1562	377778	0.0397962	8.85454e-10	0.125	Enoyl-CoA hydratase/isomerase	ECH_1
PF00691	441	289377	0.0112357	8.82183e-10	0.15	OmpA family	OmpA
PF01872	88	75320	0.00224204	8.80547e-10	0.15	RibD C-terminal domain	RibD_C
PF13472	201	99555	0.00512102	8.78366e-10	0.2	GDSL-like Lipase/Acylhydrolase family	Lipase_GDSL_2
PF01494	1081	239455	0.0275414	8.77821e-10	0.15	FAD binding domain	FAD_binding_3
PF03636	12	9830	0.000305732	8.77821e-10	0.075	Glycosyl hydrolase family 65, N-terminal domain	Glyco_hydro_65N
PF01138	86	101360	0.00219108	8.68007e-10	0.1	3' exoribonuclease family, domain 1	RNase_PH
PF03448	191	35505	0.00486624	8.66371e-10	0.1	MgtE intracellular N domain	MgtE_N
PF02566	219	121611	0.00557962	8.56557e-10	0.125	OsmC-like protein	OsmC
PF02896	9681	116865	0.24665	8.54376e-10	0.125	PEP-utilising enzyme, TIM barrel domain	PEP-utilizers_C
PF01435	275	149412	0.00700637	8.48379e-10	0.175	Peptidase family M48	Peptidase_M48
PF02151	68	83518	0.00173248	8.46198e-10	0.125	UvrB/uvrC motif	UVR
PF12706	148	127160	0.0037707	8.42926e-10	0.175	Beta-lactamase superfamily domain	Lactamase_B_2
PF01645	96	65195	0.00244586	8.37474e-10	0.125	Conserved region in glutamate synthase	Glu_synthase
PF03050	30	76927	0.000764331	8.17301e-10	0.125	Transposase IS66 family	DDE_Tnp_IS66
PF01148	543	49735	0.0138344	8.14029e-10	0.1	Cytidylyltransferase family	CTP_transf_1
PF08479	11	37918	0.000280255	8.12939e-10	0.05	POTRA domain, ShlB-type	POTRA_2
PF13738	193	42356	0.0049172	8.09122e-10	0.125	Pyridine nucleotide-disulphide oxidoreductase	Pyr_redox_3
PF03706	25	44705	0.000636943	8.05305e-10	0.15	Lysylphosphatidylglycerol synthase TM region	LPG_synthase_TM
PF13302	416	247721	0.0105987	8.03125e-10	0.15	Acetyltransferase (GNAT) domain	Acetyltransf_3
PF11731	2	147	5.09554e-05	7.99308e-10	0.025	Pathogenicity locus	Cdd1
PF14091	2	1153	5.09554e-05	7.96582e-10	0.025	Domain of unknown function (DUF4269)	DUF4269
PF03358	142	153276	0.00361783	7.94946e-10	0.15	NADPH-dependent FMN reductase	FMN_red
PF09335	157	195894	0.004	7.91675e-10	0.125	SNARE associated Golgi protein	SNARE_assoc
PF03631	670	65620	0.0170701	7.86768e-10	0.075	Virulence factor BrkB	Virul_fac_BrkB
PF03781	134	63980	0.00341401	7.84041e-10	0.175	Sulfatase-modifying factor enzyme 1	FGE-sulfatase
PF00725	2496	168211	0.0635924	7.81861e-10	0.1	3-hydroxyacyl-CoA dehydrogenase, C-terminal domain	3HCDH
PF02800	50	86928	0.00127389	7.79134e-10	0.125	Glyceraldehyde 3-phosphate dehydrogenase, C-terminal domain	Gp_dh_C
PF10974	13	6838	0.00033121	7.74773e-10	0.075	Protein of unknown function (DUF2804)	DUF2804
PF01326	9756	51396	0.248561	7.61142e-10	0.15	Pyruvate phosphate dikinase, PEP/pyruvate binding domain	PPDK_N
PF00884	245	234274	0.00624204	7.60597e-10	0.225	Sulfatase	Sulfatase
PF01510	66	70929	0.00168153	7.5569e-10	0.125	N-acetylmuramoyl-L-alanine amidase	Amidase_2
PF00009	127	349630	0.00323567	7.49692e-10	0.225	Elongation factor Tu GTP binding domain	GTP_EFTU
PF02706	25	101250	0.000636943	7.45875e-10	0.125	Chain length determinant protein	Wzz
PF14579	24	64294	0.000611465	7.45875e-10	0.125	Helix-hairpin-helix motif	HHH_6
PF01425	166	132580	0.0042293	7.44785e-10	0.15	Amidase	Amidase
PF16576	306	396129	0.00779618	7.41514e-10	0.15	Barrel-sandwich domain of CusB or HlyD membrane-fusion	HlyD_D23
PF01040	43	117294	0.00109554	7.38242e-10	0.15	UbiA prenyltransferase family	UbiA
PF00118	21	49970	0.000535032	7.37697e-10	0.125	TCP-1/cpn60 chaperonin family	Cpn60_TCP1
PF00459	55	107829	0.00140127	7.35516e-10	0.2	Inositol monophosphatase family	Inositol_P
PF12146	468	185837	0.0119236	7.30609e-10	0.175	Serine aminopeptidase, S33	Hydrolase_4
PF00044	50	85253	0.00127389	7.24066e-10	0.125	Glyceraldehyde 3-phosphate dehydrogenase, NAD binding domain	Gp_dh_N
PF00515	60	42162	0.00152866	7.2243e-10	0.175	Tetratricopeptide repeat	TPR_1
PF03741	16	102287	0.000407643	7.16433e-10	0.1	Integral membrane protein TerC family	TerC
PF13188	392	99578	0.00998726	7.13162e-10	0.125	PAS domain	PAS_8
PF07685	256	44854	0.00652229	7.13162e-10	0.1	CobB/CobQ-like glutamine amidotransferase domain	GATase_3
PF14492	14	56654	0.000356688	7.13162e-10	0.1	Elongation Factor G, domain II	EFG_II
PF01593	369	96886	0.00940127	7.11526e-10	0.15	Flavin containing amine oxidoreductase	Amino_oxidase
PF00994	85	127435	0.00216561	7.06619e-10	0.075	Probable molybdopterin binding domain	MoCF_biosynth
PF14833	27	121101	0.000687898	6.97895e-10	0.15	NAD-binding of NADP-dependent 3-hydroxyisobutyrate dehydrogenase	NAD_binding_11
PF01039	71	100477	0.00180892	6.95714e-10	0.125	Carboxyl transferase domain	Carboxyl_trans
PF07859	604	120590	0.0153885	6.93533e-10	0.175	alpha/beta hydrolase fold	Abhydrolase_3
PF01544	72	77763	0.00183439	6.88081e-10	0.15	CorA-like Mg2+ transporter protein	CorA
PF01909	52	66390	0.00132484	6.8481e-10	0.125	Nucleotidyltransferase domain	NTP_transf_2
PF00215	14	6674	0.000356688	6.84264e-10	0.075	Orotidine 5'-phosphate decarboxylase / HUMPS family	OMPdecase
PF07973	93	92863	0.00236943	6.82629e-10	0.15	Threonyl and Alanyl tRNA synthetase second additional domain	tRNA_SAD
PF00176	54	57042	0.0013758	6.77722e-10	0.125	SNF2 family N-terminal domain	SNF2_N
PF13646	43	50271	0.00109554	6.74995e-10	0.225	HEAT repeats	HEAT_2
PF01609	157	171099	0.004	6.7445e-10	0.2	Transposase DDE domain	DDE_Tnp_1
PF03480	1459	119456	0.037172	6.7336e-10	0.075	Bacterial extracellular solute-binding protein, family 7	DctP
PF00953	8	70194	0.000203822	6.7336e-10	0.125	Glycosyl transferase family 4	Glycos_transf_4
PF02347	36	64817	0.000917197	6.7336e-10	0.125	Glycine cleavage system P-protein	GDC-P
PF00677	21	70008	0.000535032	6.72269e-10	0.075	Lumazine binding domain	Lum_binding
PF00899	112	105091	0.0028535	6.66817e-10	0.1	ThiF family	ThiF
PF05977	11	54665	0.000280255	6.58638e-10	0.125	Transmembrane secretion effector	MFS_3
PF01799	58	86747	0.00147771	6.56458e-10	0.125	[2Fe-2S] binding domain	Fer2_2
PF01070	23	56949	0.000585987	6.48824e-10	0.125	FMN-dependent dehydrogenase	FMN_dh
PF03484	7609	37074	0.19386	6.47189e-10	0.075	tRNA synthetase B5 domain	B5
PF07683	332	78427	0.0084586	6.39555e-10	0.15	Cobalamin synthesis protein cobW C-terminal domain	CobW_C
PF00487	2012	87657	0.0512611	6.3792e-10	0.2	Fatty acid desaturase	FA_desaturase
PF01850	120	71773	0.00305732	6.23744e-10	0.125	PIN domain	PIN
PF13460	173	118486	0.00440764	6.22108e-10	0.175	NAD(P)H-binding	NAD_binding_10
PF12625	263	82095	0.00670064	6.21563e-10	0.125	Arabinose-binding domain of AraC transcription regulator, N-term	Arabinose_bd
PF09339	139	215878	0.0035414	6.21018e-10	0.1	IclR helix-turn-helix domain	HTH_IclR
PF06808	1491	130922	0.0379873	6.1502e-10	0.075	Tripartite ATP-independent periplasmic transporter, DctM component	DctM
PF06108	10	5836	0.000254777	6.05751e-10	0.05	Protein of unknown function (DUF952)	DUF952
PF02789	70	39634	0.00178344	6.03025e-10	0.15	Cytosol aminopeptidase family, N-terminal domain	Peptidase_M17_N
PF04402	41	43290	0.00104459	5.95392e-10	0.175	Protein of unknown function (DUF541)	SIMPL
PF00749	170	112056	0.00433121	5.94847e-10	0.125	tRNA synthetases class I (E and Q), catalytic domain	tRNA-synt_1c
PF01814	388	61889	0.00988535	5.88849e-10	0.15	Hemerythrin HHE cation binding domain	Hemerythrin
PF03279	36	88791	0.000917197	5.86123e-10	0.05	Bacterial lipid A biosynthesis acyltransferase	Lip_A_acyltrans
PF00586	89	136668	0.00226752	5.86123e-10	0.175	AIR synthase related protein, N-terminal domain	AIRS
PF05598	91	69728	0.00231847	5.84487e-10	0.1	Transposase domain (DUF772)	DUF772
PF00466	1	1054	2.54777e-05	5.83942e-10	0.025	Ribosomal protein L10	Ribosomal_L10
PF03180	1369	79645	0.034879	5.81761e-10	0.075	NLPA lipoprotein	Lipoprotein_9
PF01713	258	47766	0.00657325	5.80671e-10	0.075	Smr domain	Smr
PF00484	181	70577	0.00461146	5.77399e-10	0.175	Carbonic anhydrase	Pro_CA
PF05721	171	40040	0.00435669	5.68675e-10	0.2	Phytanoyl-CoA dioxygenase (PhyH)	PhyH
PF01797	35	57661	0.00089172	5.61042e-10	0.125	Transposase IS200 like	Y1_Tnp
PF00491	250	70615	0.00636943	5.50683e-10	0.1	Arginase family	Arginase
PF13672	27	47245	0.000687898	5.49047e-10	0.15	Protein phosphatase 2C	PP2C_2
PF04307	33	41878	0.000840764	5.47411e-10	0.15	LexA-binding, inner membrane-associated putative hydrolase	YdjM
PF01758	443	46628	0.0112866	5.46321e-10	0.2	Sodium Bile acid symporter family	SBF
PF01055	23	39411	0.000585987	5.45231e-10	0.1	Glycosyl hydrolases family 31	Glyco_hydro_31
PF06574	8	35409	0.000203822	5.42504e-10	0.1	FAD synthetase	FAD_syn
PF02222	44	67122	0.00112102	5.42504e-10	0.15	ATP-grasp domain	ATP-grasp
PF00376	189	67173	0.00481529	5.37597e-10	0.1	MerR family regulatory protein	MerR
PF08669	103	78278	0.0026242	5.35416e-10	0.1	Glycine cleavage T-protein C-terminal barrel domain	GCV_T_C
PF13517	41	31764	0.00104459	5.33235e-10	0.15	Repeat domain in Vibrio, Colwellia, Bradyrhizobium and Shewanella	VCBS
PF03486	943	51642	0.0240255	5.316e-10	0.125	HI0933-like protein	HI0933_like
PF00883	76	66315	0.00193631	5.29419e-10	0.15	Cytosol aminopeptidase family, catalytic domain	Peptidase_M17
PF03147	7629	37279	0.194369	5.28874e-10	0.075	Ferredoxin-fold anticodon binding domain	FDX-ACB
PF04898	67	38357	0.00170701	5.26147e-10	0.1	Glutamate synthase central domain	Glu_syn_central
PF02574	336	52798	0.00856051	5.25602e-10	0.05	Homocysteine S-methyltransferase	S-methyl_trans
PF02230	83	32843	0.00211465	5.24512e-10	0.175	Phospholipase/Carboxylesterase	Abhydrolase_2
PF02540	149	76361	0.00379618	5.23421e-10	0.075	NAD synthase	NAD_synthase
PF01541	82	80747	0.00208917	5.22876e-10	0.15	GIY-YIG catalytic domain	GIY-YIG
PF12796	152	68647	0.00387261	5.22331e-10	0.175	Ankyrin repeats (3 copies)	Ank_2
PF13603	7	37524	0.000178344	5.2124e-10	0.1	Leucyl-tRNA synthetase, Domain 2	tRNA-synt_1_2
PF00692	78	60657	0.00198726	5.2124e-10	0.1	dUTPase	dUTPase
PF13556	146	56684	0.00371975	5.16879e-10	0.075	PucR C-terminal helix-turn-helix domain	HTH_30
PF02630	129	38978	0.00328662	5.15788e-10	0.125	SCO1/SenC	SCO1-SenC
PF00041	55	22927	0.00140127	5.11971e-10	0.125	Fibronectin type III domain	fn3
PF00582	1989	263785	0.0506752	5.10881e-10	0.175	Universal stress protein family	Usp
PF13602	862	60081	0.0219618	5.03793e-10	0.15	Zinc-binding dehydrogenase	ADH_zinc_N_2
PF00950	42	72713	0.00107006	5.02703e-10	0.1	ABC 3 transport family	ABC-3
PF10415	30	69938	0.000764331	5.02157e-10	0.15	Fumarase C C-terminus	FumaraseC_C
PF00595	38	76766	0.000968153	5.00522e-10	0.1	PDZ domain	PDZ
PF00365	36	30257	0.000917197	4.95069e-10	0.1	Phosphofructokinase	PFK
PF05958	122	74950	0.00310828	4.89617e-10	0.1	tRNA (Uracil-5-)-methyltransferase	tRNA_U5-meth_tr
PF13519	228	39129	0.00580892	4.87981e-10	0.125	von Willebrand factor type A domain	VWA_2
PF03796	48	61075	0.00122293	4.8471e-10	0.15	DnaB-like helicase C terminal domain	DnaB_C
PF00111	136	284612	0.00346497	4.83074e-10	0.15	2Fe-2S iron-sulfur cluster binding domain	Fer2
PF13304	48	48065	0.00122293	4.83074e-10	0.125	AAA domain, putative AbiEii toxin, Type IV TA system	AAA_21
PF13538	72	54041	0.00183439	4.81439e-10	0.125	UvrD-like helicase C-terminal domain	UvrD_C_2
PF07244	28	153325	0.000713376	4.81439e-10	0.075	Surface antigen variable number repeat	POTRA
PF02223	78	35464	0.00198726	4.80348e-10	0.1	Thymidylate kinase	Thymidylate_kin
PF01077	548	126210	0.0139618	4.75986e-10	0.125	Nitrite and sulphite reductase 4Fe-4S domain	NIR_SIR
PF10609	83	55804	0.00211465	4.74896e-10	0.125	NUBPL iron-transfer P-loop NTPase	ParA
PF07728	240	68361	0.00611465	4.73805e-10	0.075	AAA domain (dynein-related subfamily)	AAA_5
PF00117	358	263816	0.00912102	4.72715e-10	0.175	Glutamine amidotransferase class-I	GATase
PF13340	79	44824	0.00201274	4.71079e-10	0.15	Putative transposase of IS4/5 family (DUF4096)	DUF4096
PF00817	123	89286	0.00313376	4.67263e-10	0.15	impB/mucB/samB family	IMS
PF01210	472	41798	0.0120255	4.67263e-10	0.1	NAD-dependent glycerol-3-phosphate dehydrogenase N-terminus	NAD_Gly3P_dh_N
PF10282	28	43567	0.000713376	4.63991e-10	0.15	Lactonase, 7-bladed beta-propeller	Lactonase
PF00310	65	38795	0.00165605	4.6072e-10	0.1	Glutamine amidotransferases class-II	GATase_2
PF12850	154	61851	0.00392357	4.59629e-10	0.125	Calcineurin-like phosphoesterase superfamily domain	Metallophos_2
PF00166	21	43155	0.000535032	4.59084e-10	0.1	Chaperonin 10 Kd subunit	Cpn10
PF01493	68	45814	0.00173248	4.54722e-10	0.125	GXGXG motif	GXGXG
PF04023	13	8917	0.00033121	4.53632e-10	0.075	FeoA domain	FeoA
PF13091	267	234589	0.00680255	4.51996e-10	0.1	PLD-like domain	PLDc_2
PF01242	36	43049	0.000917197	4.5036e-10	0.15	6-pyruvoyl tetrahydropterin synthase	PTPS
PF07479	468	40686	0.0119236	4.48725e-10	0.1	NAD-dependent glycerol-3-phosphate dehydrogenase C-terminus	NAD_Gly3P_dh_C
PF02798	1097	157600	0.027949	4.47089e-10	0.05	Glutathione S-transferase, N-terminal domain	GST_N
PF02746	77	138429	0.00196178	4.45999e-10	0.175	Mandelate racemase / muconate lactonizing enzyme, N-terminal domain	MR_MLE_N
PF03485	51	39039	0.00129936	4.44363e-10	0.075	Arginyl tRNA synthetase N terminal domain	Arg_tRNA_synt_N
PF13622	77	49613	0.00196178	4.43272e-10	0.075	Thioesterase-like superfamily	4HBT_3
PF00188	51	29103	0.00129936	4.40001e-10	0.15	Cysteine-rich secretory protein family	CAP
PF03610	60	79177	0.00152866	4.39456e-10	0.1	PTS system fructose IIA component	EIIA-man
PF16193	4	36118	0.000101911	4.34003e-10	0.075	AAA C-terminal domain	AAA_assoc_2
PF09995	222	22191	0.00565605	4.32913e-10	0.075	Uncharacterized protein conserved in bacteria (DUF2236)	DUF2236
PF01182	86	46004	0.00219108	4.31823e-10	0.1	Glucosamine-6-phosphate isomerases/6-phosphogluconolactonase	Glucosamine_iso
PF01656	262	91754	0.00667516	4.31277e-10	0.1	CobQ/CobB/MinD/ParA nucleotide binding domain	CbiA
PF00925	101	58567	0.00257325	4.29096e-10	0.1	GTP cyclohydrolase II	GTP_cyclohydro2
PF02852	344	174660	0.00876433	4.27461e-10	0.225	Pyridine nucleotide-disulphide oxidoreductase, dimerisation domain	Pyr_redox_dim
PF01228	13	65837	0.00033121	4.2528e-10	0.075	Glycine radical	Gly_radical
PF12631	67	35098	0.00170701	4.24189e-10	0.1	MnmE helical domain	MnmE_helical
PF00941	15	56342	0.000382166	4.24189e-10	0.1	FAD binding domain in molybdopterin dehydrogenase	FAD_binding_5
PF00587	494	136771	0.012586	4.21463e-10	0.2	tRNA synthetase class II core domain (G, H, P, S and T)	tRNA-synt_2b
PF01726	77	43569	0.00196178	4.19828e-10	0.1	LexA DNA binding domain	LexA_DNA_bind
PF00496	291	362647	0.00741401	4.15466e-10	0.15	Bacterial extracellular solute-binding proteins, family 5 Middle	SBP_bac_5
PF13614	1919	162940	0.0488917	4.12194e-10	0.125	AAA domain	AAA_31
PF13186	19	48571	0.000484076	4.11104e-10	0.1	Iron-sulfur cluster-binding domain	SPASM
PF03880	878	58575	0.0223694	4.10013e-10	0.125	DbpA RNA binding domain	DbpA
PF08450	25	52301	0.000636943	4.07287e-10	0.125	SMP-30/Gluconolactonase/LRE-like region	SGL
PF01566	292	44364	0.00743949	4.0238e-10	0.125	Natural resistance-associated macrophage protein	Nramp
PF00633	48	49764	0.00122293	4.0129e-10	0.075	Helix-hairpin-helix motif	HHH
PF03176	154	83926	0.00392357	3.97473e-10	0.075	MMPL family	MMPL
PF07724	152	197029	0.00387261	3.95292e-10	0.175	AAA domain (Cdc48 subfamily)	AAA_2
PF01773	27	50451	0.000687898	3.95292e-10	0.1	Na+ dependent nucleoside transporter N-terminus	Nucleos_tra2_N
PF00113	478	40471	0.0121783	3.94747e-10	0.125	Enolase, C-terminal TIM barrel domain	Enolase_C
PF02604	123	57552	0.00313376	3.92566e-10	0.1	Antitoxin Phd_YefM, type II toxin-antitoxin system	PhdYeFM_antitox
PF07733	28	67627	0.000713376	3.87659e-10	0.15	Bacterial DNA polymerase III alpha NTPase domain	DNA_pol3_alpha
PF09087	1	954	2.54777e-05	3.81116e-10	0.025	Cyclomaltodextrinase, N-terminal	Cyc-maltodext_N
PF03352	210	38761	0.00535032	3.773e-10	0.05	Methyladenine glycosylase	Adenine_glyco
PF00246	74	40445	0.00188535	3.76754e-10	0.175	Zinc carboxypeptidase	Peptidase_M14
PF02481	26	43547	0.00066242	3.75664e-10	0.1	DNA recombination-mediator protein A	DNA_processg_A
PF03772	13	37401	0.00033121	3.75664e-10	0.1	Competence protein	Competence
PF06983	215	40621	0.00547771	3.75119e-10	0.1	3-demethylubiquinone-9 3-methyltransferase	3-dmu-9_3-mt
PF05746	57	71925	0.00145223	3.71847e-10	0.075	DALR anticodon binding domain	DALR_1
PF05638	76	67478	0.00193631	3.71302e-10	0.075	Type VI secretion system effector, Hcp	T6SS_HCP
PF00731	21	41504	0.000535032	3.69121e-10	0.1	AIR carboxylase	AIRC
PF01367	102	62253	0.00259873	3.69121e-10	0.125	5'-3' exonuclease, C-terminal SAM fold	5_3_exonuc
PF01320	4	389	0.000101911	3.64214e-10	0.025	Colicin immunity protein / pyocin immunity protein	Colicin_Pyocin
PF13727	18	45871	0.000458599	3.61488e-10	0.125	CoA-binding domain	CoA_binding_3
PF03797	63	123937	0.0016051	3.61488e-10	0.075	Autotransporter beta-domain	Autotransporter
PF01975	55	38374	0.00140127	3.59852e-10	0.125	Survival protein SurE	SurE
PF16921	14	30513	0.000356688	3.59307e-10	0.05	Tex protein YqgF-like domain	Tex_YqgF
PF00464	23	54944	0.000585987	3.544e-10	0.1	Serine hydroxymethyltransferase	SHMT
PF00324	235	209982	0.00598726	3.53309e-10	0.075	Amino acid permease	AA_permease
PF08769	3	3975	7.64331e-05	3.53309e-10	0.025	Sporulation initiation factor Spo0A C terminal	Spo0A_C
PF00034	709	173974	0.0180637	3.50583e-10	0.15	Cytochrome c	Cytochrom_C
PF00015	734	556945	0.0187006	3.50583e-10	0.175	Methyl-accepting chemotaxis protein (MCP) signalling domain	MCPsignal
PF01315	24	63710	0.000611465	3.46767e-10	0.1	Aldehyde oxidase and xanthine dehydrogenase, a/b hammerhead domain	Ald_Xan_dh_C
PF10035	47	23041	0.00119745	3.45676e-10	0.05	Uncharacterized protein conserved in bacteria (DUF2179)	DUF2179
PF07732	70	67407	0.00178344	3.4404e-10	0.1	Multicopper oxidase	Cu-oxidase_3
PF00150	28	29321	0.000713376	3.40224e-10	0.125	Cellulase (glycosyl hydrolase family 5)	Cellulase
PF02416	60	72027	0.00152866	3.39679e-10	0.075	mttA/Hcf106 family	MttA_Hcf106
PF02146	190	40751	0.00484076	3.38588e-10	0.125	Sir2 family	SIR2
PF14437	79	37216	0.00201274	3.37498e-10	0.1	MafB19-like deaminase	MafB19-deam
PF02627	218	151789	0.00555414	3.34226e-10	0.2	Carboxymuconolactone decarboxylase family	CMD
PF03739	25	76372	0.000636943	3.33681e-10	0.075	Lipopolysaccharide export system permease LptF/LptG	LptF_LptG
PF03698	3	2115	7.64331e-05	3.29319e-10	0.025	Uncharacterised protein family (UPF0180)	UPF0180
PF13508	67	54351	0.00170701	3.28774e-10	0.1	Acetyltransferase (GNAT) domain	Acetyltransf_7
PF01351	101	40647	0.00257325	3.28774e-10	0.075	Ribonuclease HII	RNase_HII
PF13354	462	28361	0.0117707	3.28229e-10	0.1	Beta-lactamase enzyme family	Beta-lactamase2
PF03462	97	69768	0.00247134	3.28229e-10	0.075	PCRF domain	PCRF
PF02581	37	58071	0.000942675	3.27684e-10	0.15	Thiamine monophosphate synthase	TMP-TENI
PF09371	14	30476	0.000356688	3.19505e-10	0.05	Tex-like protein N-terminal domain	Tex_N
PF13306	12	5374	0.000305732	3.19505e-10	0.1	BspA type Leucine rich repeat region (6 copies)	LRR_5
PF13458	751	172152	0.0191338	3.19505e-10	0.1	Periplasmic binding protein	Peripla_BP_6
PF12344	36	34068	0.000917197	3.1896e-10	0.075	Ultra-violet resistance protein B	UvrB
PF13558	29	47090	0.000738854	3.0642e-10	0.075	Putative exonuclease SbcCD, C subunit	SbcCD_C
PF00763	73	42282	0.00185987	3.03693e-10	0.1	Tetrahydrofolate dehydrogenase/cyclohydrolase, catalytic domain	THF_DHG_CYH
PF04343	175	28279	0.0044586	3.02058e-10	0.125	Protein of unknown function, DUF488	DUF488
PF08241	193	215062	0.0049172	3.02058e-10	0.2	Methyltransferase domain	Methyltransf_11
PF13442	128	162294	0.00326115	2.97696e-10	0.175	Cytochrome C oxidase, cbb3-type, subunit III	Cytochrome_CBB3
PF01177	185	92796	0.00471338	2.97151e-10	0.125	Asp/Glu/Hydantoin racemase	Asp_Glu_race
PF05173	62	37870	0.00157962	2.97151e-10	0.05	Dihydrodipicolinate reductase, C-terminus	DapB_C
PF00342	59	39201	0.00150318	2.96605e-10	0.075	Phosphoglucose isomerase	PGI
PF01207	556	98613	0.0141656	2.95515e-10	0.175	Dihydrouridine synthase (Dus)	Dus
PF13669	46	28991	0.00117197	2.9497e-10	0.125	Glyoxalase/Bleomycin resistance protein/Dioxygenase superfamily	Glyoxalase_4
PF06114	59	29554	0.00150318	2.92244e-10	0.075	IrrE N-terminal-like domain	Peptidase_M78
PF04101	8	53496	0.000203822	2.91153e-10	0.075	Glycosyltransferase family 28 C-terminal domain	Glyco_tran_28_C
PF00561	522	392501	0.0132994	2.87336e-10	0.175	alpha/beta hydrolase fold	Abhydrolase_1
PF00584	1	1043	2.54777e-05	2.87336e-10	0.025	SecE/Sec61-gamma subunits of protein translocation complex	SecE
PF01434	27	54725	0.000687898	2.85701e-10	0.125	Peptidase family M41	Peptidase_M41
PF02588	45	37605	0.0011465	2.84065e-10	0.05	Uncharacterised 5xTM membrane BCR, YitT family COG1284	YitT_membrane
PF00056	15	45082	0.000382166	2.8352e-10	0.1	lactate/malate dehydrogenase, NAD binding domain	Ldh_1_N
PF04389	127	52956	0.00323567	2.81884e-10	0.175	Peptidase family M28	Peptidase_M28
PF01411	57	51504	0.00145223	2.80794e-10	0.125	tRNA synthetases class II (A)	tRNA-synt_2c
PF02882	72	42778	0.00183439	2.80794e-10	0.1	Tetrahydrofolate dehydrogenase/cyclohydrolase, NAD(P)-binding domain	THF_DHG_CYH_C
PF00128	338	264407	0.00861146	2.79703e-10	0.175	Alpha amylase, catalytic domain	Alpha-amylase
PF02922	51	95485	0.00129936	2.78613e-10	0.15	Carbohydrate-binding module 48 (Isoamylase N-terminal domain)	CBM_48
PF02829	5	2939	0.000127389	2.76977e-10	0.025	3H domain	3H
PF06414	8	7061	0.000203822	2.73706e-10	0.075	Zeta toxin	Zeta_toxin
PF04408	104	56568	0.00264968	2.71525e-10	0.075	Helicase associated domain (HA2)	HA2
PF06480	23	41011	0.000585987	2.70434e-10	0.1	FtsH Extracellular	FtsH_ext
PF01832	125	49476	0.00318471	2.69344e-10	0.05	Mannosyl-glycoprotein endo-beta-N-acetylglucosaminidase	Glucosaminidase
PF12306	2	106	5.09554e-05	2.68799e-10	0.025	Inclusion body protein	PixA
PF10518	5	23091	0.000127389	2.67708e-10	0.1	TAT (twin-arginine translocation) pathway signal sequence	TAT_signal
PF00083	391	261441	0.00996178	2.64982e-10	0.15	Sugar (and other) transporter	Sugar_tr
PF02696	42702	45972	1.08795	2.63892e-10	0.575	Uncharacterized ACR, YdiU/UPF0061 family	UPF0061
PF00480	200	146725	0.00509554	2.60075e-10	0.15	ROK family	ROK
PF02781	86	43379	0.00219108	2.56258e-10	0.1	Glucose-6-phosphate dehydrogenase, C-terminal domain	G6PD_C
PF13443	75	30517	0.00191083	2.56258e-10	0.075	Cro/C1-type HTH DNA-binding domain	HTH_26
PF13358	81	53890	0.00206369	2.55713e-10	0.175	DDE superfamily endonuclease	DDE_3
PF14174	2	1731	5.09554e-05	2.55168e-10	0.025	YycC-like protein	YycC
PF00313	1209	195281	0.0308025	2.51897e-10	0.175	Cold-shock' DNA-binding domain	CSD
PF08327	125	60932	0.00318471	2.51897e-10	0.2	Activator of Hsp90 ATPase homolog 1-like protein	AHSA1
PF00263	26	110584	0.00066242	2.4808e-10	0.05	Bacterial type II and III secretion system protein	Secretin
PF02667	7	12802	0.000178344	2.43173e-10	0.05	Short chain fatty acid transporter	SCFA_trans
PF03883	434	31278	0.0110573	2.42082e-10	0.1	Peroxide stress protein YaaA	H2O2_YaaD
PF02225	37	25371	0.000942675	2.41537e-10	0.125	PA domain	PA
PF02074	20	12320	0.000509554	2.40992e-10	0.05	Carboxypeptidase Taq (M32) metallopeptidase	Peptidase_M32
PF02274	22	25703	0.00056051	2.39901e-10	0.1	Amidinotransferase	Amidinotransf
PF00209	360	40780	0.00917197	2.39901e-10	0.075	Sodium:neurotransmitter symporter family	SNF
PF01281	6	38182	0.000152866	2.37721e-10	0.1	Ribosomal protein L9, N-terminal domain	Ribosomal_L9_N
PF00570	500	63018	0.0127389	2.3554e-10	0.075	HRDC domain	HRDC
PF02777	102	63018	0.00259873	2.34449e-10	0.125	Iron/manganese superoxide dismutases, C-terminal domain	Sod_Fe_C
PF07719	55	47246	0.00140127	2.32268e-10	0.175	Tetratricopeptide repeat	TPR_2
PF00182	34	20858	0.000866242	2.30633e-10	0.05	Chitinase class I	Glyco_hydro_19
PF01416	10	57562	0.000254777	2.30087e-10	0.05	tRNA pseudouridine synthase	PseudoU_synth_1
PF01113	67	45350	0.00170701	2.28452e-10	0.075	Dihydrodipicolinate reductase, N-terminus	DapB_N
PF01156	585	56370	0.0149045	2.27906e-10	0.1	Inosine-uridine preferring nucleoside hydrolase	IU_nuc_hydro
PF00850	45	41756	0.0011465	2.25725e-10	0.125	Histone deacetylase domain	Hist_deacetyl
PF10396	65	34720	0.00165605	2.24635e-10	0.1	GTP-binding protein TrmE N-terminus	TrmE_N
PF05099	66	43193	0.00168153	2.24635e-10	0.1	Tellurite resistance protein TerB	TerB
PF00926	21	47907	0.000535032	2.22999e-10	0.1	3,4-dihydroxy-2-butanone 4-phosphate synthase	DHBP_synthase
PF02838	59	18029	0.00150318	2.21909e-10	0.1	Glycosyl hydrolase family 20, domain 2	Glyco_hydro_20b
PF00591	21	72171	0.000535032	2.20818e-10	0.1	Glycosyl transferase family, a/b domain	Glycos_transf_3
PF10458	58	37026	0.00147771	2.20273e-10	0.075	Valyl tRNA synthetase tRNA binding arm	Val_tRNA-synt_C
PF04072	13	12912	0.00033121	2.19728e-10	0.125	Leucine carboxyl methyltransferase	LCM
PF12002	4	36673	0.000101911	2.15911e-10	0.075	MgsA AAA+ ATPase C terminal	MgsA_C
PF00939	23	54042	0.000585987	2.1373e-10	0.1	Sodium:sulfate symporter transmembrane region	Na_sulph_symp
PF04960	30	33998	0.000764331	2.12095e-10	0.075	Glutaminase	Glutaminase
PF01011	671	93678	0.0170955	2.11004e-10	0.05	PQQ enzyme repeat	PQQ
PF02541	94	62326	0.0023949	2.06642e-10	0.125	Ppx/GppA phosphatase family	Ppx-GppA
PF00012	96	125561	0.00244586	2.05007e-10	0.075	Hsp70 protein	HSP70
PF08530	75	15293	0.00191083	2.04461e-10	0.1	X-Pro dipeptidyl-peptidase C-terminal non-catalytic domain	PepX_C
PF04116	63	46265	0.0016051	2.03916e-10	0.15	Fatty acid hydroxylase superfamily	FA_hydroxylase
PF06628	69	49599	0.00175796	2.02826e-10	0.1	Catalase-related immune-responsive	Catalase-rel
PF07995	60	63716	0.00152866	2.001e-10	0.15	Glucose / Sorbosone dehydrogenase	GSDH
PF00750	51	42778	0.00129936	2.001e-10	0.075	tRNA synthetases class I (R)	tRNA-synt_1d
PF01722	2601	63821	0.0662675	1.96283e-10	0.1	BolA-like protein	BolA
PF01149	38	56373	0.000968153	1.95738e-10	0.075	Formamidopyrimidine-DNA glycosylase N-terminal domain	Fapy_DNA_glyco
PF00694	98	100990	0.00249682	1.95193e-10	0.15	Aconitase C-terminal domain	Aconitase_C
PF05343	36	28046	0.000917197	1.92466e-10	0.075	M42 glutamyl aminopeptidase	Peptidase_M42
PF00665	901	345408	0.0229554	1.91376e-10	0.175	Integrase core domain	rve
PF01402	28	50326	0.000713376	1.87014e-10	0.1	Ribbon-helix-helix protein, copG family	RHH_1
PF00532	194	104212	0.00494268	1.86469e-10	0.1	Periplasmic binding proteins and sugar binding domain of LacI family	Peripla_BP_1
PF14698	80	39629	0.00203822	1.86469e-10	0.075	Argininosuccinate lyase C-terminal	ASL_C2
PF13309	1	245	2.54777e-05	1.84288e-10	0.025	HTH domain	HTH_22
PF13280	101	69999	0.00257325	1.82652e-10	0.15	WYL domain	WYL
PF02837	28	42114	0.000713376	1.81017e-10	0.125	Glycosyl hydrolases family 2, sugar binding domain	Glyco_hydro_2_N
PF03400	191	86683	0.00486624	1.79926e-10	0.075	IS1 transposase	DDE_Tnp_IS1
PF03450	11	49140	0.000280255	1.79381e-10	0.1	CO dehydrogenase flavoprotein C-terminal domain	CO_deh_flav_C
PF10604	88	56585	0.00224204	1.79381e-10	0.075	Polyketide cyclase / dehydrase and lipid transport	Polyketide_cyc2
PF00675	276	95779	0.00703185	1.78836e-10	0.1	Insulinase (Peptidase family M16)	Peptidase_M16
PF01208	192	41145	0.00489172	1.78836e-10	0.075	Uroporphyrinogen decarboxylase (URO-D)	URO-D
PF01676	51	50279	0.00129936	1.78836e-10	0.1	Metalloenzyme superfamily	Metalloenzyme
PF03788	47	43134	0.00119745	1.7829e-10	0.075	LrgA family	LrgA
PF01695	20	79270	0.000509554	1.7829e-10	0.1	IstB-like ATP binding protein	IstB_IS21
PF13385	19	27194	0.000484076	1.76109e-10	0.2	Concanavalin A-like lectin/glucanases superfamily	Laminin_G_3
PF00885	15	40524	0.000382166	1.75564e-10	0.075	6,7-dimethyl-8-ribityllumazine synthase	DMRL_synthase
PF02492	447	126611	0.0113885	1.75019e-10	0.15	CobW/HypB/UreG, nucleotide-binding domain	cobW
PF01725	81	37029	0.00206369	1.75019e-10	0.05	Ham1 family	Ham1p_like
PF02934	73	21904	0.00185987	1.73929e-10	0.1	GatB/GatE catalytic domain	GatB_N
PF00043	1018	172386	0.0259363	1.72293e-10	0.075	Glutathione S-transferase, C-terminal domain	GST_C
PF03473	226	61000	0.00575796	1.69567e-10	0.1	MOSC domain	MOSC
PF08388	19	21978	0.000484076	1.69021e-10	0.1	Group II intron, maturase-specific domain	GIIM
PF13229	54	24936	0.0013758	1.67931e-10	0.15	Right handed beta helix region	Beta_helix
PF00549	97	94736	0.00247134	1.66841e-10	0.125	CoA-ligase	Ligase_CoA
PF01729	56	41947	0.00142675	1.66841e-10	0.125	Quinolinate phosphoribosyl transferase, C-terminal domain	QRPTase_C
PF00854	13	66801	0.00033121	1.66841e-10	0.075	POT family	PTR2
PF01895	19	78994	0.000484076	1.66295e-10	0.1	PhoU domain	PhoU
PF03441	67	43101	0.00170701	1.63569e-10	0.075	FAD binding domain of DNA photolyase	FAD_binding_7
PF02525	182	136146	0.00463694	1.61388e-10	0.175	Flavodoxin-like fold	Flavodoxin_2
PF13855	49	15716	0.00124841	1.61388e-10	0.15	Leucine rich repeat	LRR_8
PF01988	15	13187	0.000382166	1.60843e-10	0.1	VIT family	VIT1
PF00115	76	97602	0.00193631	1.58662e-10	0.1	Cytochrome C and Quinol oxidase polypeptide I	COX1
PF04909	61	80352	0.00155414	1.58117e-10	0.15	Amidohydrolase	Amidohydro_2
PF02652	28	36252	0.000713376	1.55936e-10	0.1	L-lactate permease	Lactate_perm
PF00875	59	40545	0.00150318	1.52665e-10	0.1	DNA photolyase	DNA_photolyase
PF13586	84	29603	0.00214013	1.51574e-10	0.1	Transposase DDE domain	DDE_Tnp_1_2
PF01385	54	38945	0.0013758	1.51574e-10	0.125	Probable transposase	OrfB_IS605
PF09851	5	9106	0.000127389	1.51574e-10	0.1	Short C-terminal domain	SHOCT
PF02686	43	15831	0.00109554	1.51574e-10	0.05	Glu-tRNAGln amidotransferase C subunit	Glu-tRNAGln
PF13596	15	8815	0.000382166	1.51029e-10	0.1	PAS domain	PAS_10
PF04199	33	28266	0.000840764	1.49938e-10	0.15	Putative cyclase	Cyclase
PF03861	122	35142	0.00310828	1.49938e-10	0.05	ANTAR domain	ANTAR
PF13011	406	55341	0.0103439	1.49393e-10	0.05	leucine-zipper of insertion element IS481	LZ_Tnp_IS481
PF03780	19	10863	0.000484076	1.48303e-10	0.05	Asp23 family, cell envelope-related function	Asp23
PF03328	339	101256	0.00863694	1.48303e-10	0.1	HpcH/HpaI aldolase/citrate lyase family	HpcH_HpaI
PF07885	91	46259	0.00231847	1.47757e-10	0.15	Ion channel	Ion_trans_2
PF00565	59	25052	0.00150318	1.47212e-10	0.1	Staphylococcal nuclease homologue	SNase
PF02682	239	44104	0.00608917	1.46667e-10	0.1	Carboxyltransferase domain, subdomain C and D	CT_C_D
PF11967	18	31795	0.000458599	1.46667e-10	0.05	Recombination protein O N terminal	RecO_N
PF02626	241	44948	0.00614013	1.46122e-10	0.1	Carboxyltransferase domain, subdomain A and B	CT_A_B
PF01502	8	34250	0.000203822	1.46122e-10	0.075	Phosphoribosyl-AMP cyclohydrolase	PRA-CH
PF13176	19	13880	0.000484076	1.45577e-10	0.05	Tetratricopeptide repeat	TPR_7
PF03575	24	19059	0.000611465	1.45577e-10	0.075	Peptidase family S51	Peptidase_S51
PF02452	109	26004	0.00277707	1.44486e-10	0.075	PemK-like, MazF-like toxin of type II toxin-antitoxin system	PemK_toxin
PF03453	28	50640	0.000713376	1.44486e-10	0.075	MoeA N-terminal region (domain I and II)	MoeA_N
PF00932	45	15211	0.0011465	1.43396e-10	0.15	Lamin Tail Domain	LTD
PF02625	43	35947	0.00109554	1.4285e-10	0.05	XdhC and CoxI family	XdhC_CoxI
PF03069	8	6512	0.000203822	1.4285e-10	0.075	Acetamidase/Formamidase family	FmdA_AmdA
PF08299	15	35739	0.000382166	1.4176e-10	0.05	Bacterial dnaA protein helix-turn-helix	Bac_DnaA_C
PF05378	19	20380	0.000484076	1.41215e-10	0.1	Hydantoinase/oxoprolinase N-terminal region	Hydant_A_N
PF01139	31	38848	0.000789809	1.40669e-10	0.1	tRNA-splicing ligase RtcB	RtcB
PF00520	25	23481	0.000636943	1.40124e-10	0.1	Ion transport protein	Ion_trans
PF02219	29	42498	0.000738854	1.39034e-10	0.1	Methylenetetrahydrofolate reductase	MTHFR
PF13463	28	20868	0.000713376	1.38489e-10	0.125	Winged helix DNA-binding domain	HTH_27
PF00400	183	105328	0.00466242	1.37943e-10	0.125	WD domain, G-beta repeat	WD40
PF07977	306	72237	0.00779618	1.37943e-10	0.05	FabA-like domain	FabA
PF02557	41	18976	0.00104459	1.36308e-10	0.1	D-alanyl-D-alanine carboxypeptidase	VanY
PF07582	13	3581	0.00033121	1.35762e-10	0.075	AP endonuclease family 2 C terminus	AP_endonuc_2_N
PF01368	77	58333	0.00196178	1.34672e-10	0.125	DHH family	DHH
PF08442	73	38444	0.00185987	1.33036e-10	0.1	ATP-grasp domain	ATP-grasp_2
PF02913	831	106670	0.021172	1.32491e-10	0.125	FAD linked oxidases, C-terminal domain	FAD-oxidase_C
PF07470	39	16061	0.000993631	1.31946e-10	0.075	Glycosyl Hydrolase Family 88	Glyco_hydro_88
PF08021	40	35382	0.00101911	1.31946e-10	0.05	Siderophore-interacting FAD-binding domain	FAD_binding_9
PF00076	24	15994	0.000611465	1.30855e-10	0.075	RNA recognition motif, (a,k,a, RRM, RBD, or RNP domain)	RRM_1
PF12823	10	3884	0.000254777	1.28129e-10	0.1	Domain of unknown function (DUF3817)	DUF3817
PF03942	16	30067	0.000407643	1.28129e-10	0.075	DTW domain	DTW
PF16103	1	8	2.54777e-05	1.27584e-10	0.025	Domain of unknown function (DUF4822)	DUF4822
PF02615	4	44794	0.000101911	1.25403e-10	0.075	Malate/L-lactate dehydrogenase	Ldh_2
PF00162	95	33527	0.00242038	1.23767e-10	0.05	Phosphoglycerate kinase	PGK
PF02657	39	39070	0.000993631	1.22677e-10	0.05	Fe-S metabolism associated domain	SufE
PF11941	17	35918	0.000433121	1.22132e-10	0.125	Domain of unknown function (DUF3459)	DUF3459
PF00543	5	61434	0.000127389	1.21041e-10	0.05	Nitrogen regulatory protein P-II	P-II
PF00474	160	143142	0.00407643	1.20496e-10	0.175	Sodium:solute symporter family	SSF
PF01709	22	48401	0.00056051	1.1886e-10	0.075	Transcriptional regulator	Transcrip_reg
PF03454	27	48008	0.000687898	1.1886e-10	0.075	MoeA C-terminal region (domain IV)	MoeA_C
PF02446	9	28420	0.000229299	1.18315e-10	0.075	4-alpha-glucanotransferase	Glyco_hydro_77
PF12770	22	19491	0.00056051	1.1777e-10	0.125	CHAT domain	CHAT
PF03737	278	54899	0.0070828	1.17225e-10	0.025	Aldolase/RraA	RraA-like
PF03129	466	135246	0.0118726	1.16679e-10	0.225	Anticodon binding domain	HGTP_anticodon
PF13776	34	5958	0.000866242	1.16679e-10	0.05	Domain of unknown function (DUF4172)	DUF4172
PF00135	386	30974	0.00983439	1.16134e-10	0.15	Carboxylesterase family	COesterase
PF12418	1657	41980	0.0422166	1.16134e-10	0.025	Acyl-CoA dehydrogenase N terminal	AcylCoA_DH_N
PF05973	69	26920	0.00175796	1.15589e-10	0.125	Phage derived protein Gp49-like (DUF891)	Gp49
PF07662	28	51150	0.000713376	1.15589e-10	0.1	Na+ dependent nucleoside transporter C-terminus	Nucleos_tra2_C
PF02637	81	21923	0.00206369	1.14498e-10	0.1	GatB domain	GatB_Yqey
PF13578	13	17708	0.00033121	1.13953e-10	0.15	Methyltransferase domain	Methyltransf_24
PF16124	348	44098	0.00886624	1.13953e-10	0.125	RecQ zinc-binding	RecQ_Zn_bind
PF02133	36	64089	0.000917197	1.12863e-10	0.075	Permease for cytosine/purines, uracil, thiamine, allantoin	Transp_cyt_pur
PF04371	30	17904	0.000764331	1.12863e-10	0.125	Porphyromonas-type peptidyl-arginine deiminase	PAD_porph
PF04248	76	15207	0.00193631	1.08501e-10	0.1	Domain of unknown function (DUF427)	NTP_transf_9
PF05171	2215	19956	0.0564331	1.06865e-10	0.075	Haemin-degrading HemS,ChuX domain	HemS
PF11948	1	3	2.54777e-05	1.06865e-10	0.025	Protein of unknown function (DUF3465)	DUF3465
PF03979	7	34329	0.000178344	1.06865e-10	0.05	Sigma-70 factor, region 1,1	Sigma70_r1_1
PF01219	21	35954	0.000535032	1.0632e-10	0.075	Prokaryotic diacylglycerol kinase	DAGK_prokar
PF02589	32	35232	0.000815287	1.0632e-10	0.1	LUD domain	LUD_dom
PF02424	7	39454	0.000178344	1.05775e-10	0.125	ApbE family	ApbE
PF01078	22	42048	0.00056051	1.05229e-10	0.075	Magnesium chelatase, subunit ChlI	Mg_chelatase
PF06224	21	27567	0.000535032	1.04684e-10	0.05	Winged helix DNA-binding domain	HTH_42
PF02836	24	44170	0.000611465	1.03594e-10	0.15	Glycosyl hydrolases family 2, TIM barrel domain	Glyco_hydro_2_C
PF02632	23	10384	0.000585987	1.03594e-10	0.05	BioY family	BioY
PF03349	351	47943	0.00894268	1.03049e-10	0.05	Outer membrane protein transport protein (OMPP1/FadL/TodX)	Toluene_X
PF01717	29	46695	0.000738854	1.02503e-10	0.1	Cobalamin-independent synthase, Catalytic domain	Meth_synt_2
PF00121	15	39901	0.000382166	1.00868e-10	0.1	Triosephosphate isomerase	TIM
PF13155	5	5007	0.000127389	9.81415e-11	0.05	Toprim-like	Toprim_2
PF01522	617	152681	0.0157197	9.75963e-11	0.125	Polysaccharide deacetylase	Polysacc_deac_1
PF02353	183	56249	0.00466242	9.75963e-11	0.1	Mycolic acid cyclopropane synthetase	CMAS
PF04172	46	45713	0.00117197	9.7051e-11	0.075	LrgB-like family	LrgB
PF01809	19	6470	0.000484076	9.65058e-11	0.1	Putative membrane protein insertion efficiency factor	YidD
PF00703	27	44071	0.000687898	9.54153e-11	0.125	Glycosyl hydrolases family 2	Glyco_hydro_2
PF07497	14	32586	0.000356688	9.26892e-11	0.05	Rho termination factor, RNA-binding domain	Rho_RNA_bind
PF03007	53	17676	0.00135032	9.2144e-11	0.05	Wax ester synthase-like Acyl-CoA acyltransferase domain	WES_acyltransf
PF04085	16	31415	0.000407643	9.15987e-11	0.05	rod shape-determining protein MreC	MreC
PF00120	39	101302	0.000993631	9.15987e-11	0.175	Glutamine synthetase, catalytic domain	Gln-synt_C
PF04452	18	39790	0.000458599	9.15987e-11	0.075	RNA methyltransferase	Methyltrans_RNA
PF05547	693	8195	0.0176561	8.9963e-11	0.075	Immune inhibitor A peptidase M6	Peptidase_M6
PF07731	40	62942	0.00101911	8.88726e-11	0.075	Multicopper oxidase	Cu-oxidase_2
PF03475	214	21498	0.00545223	8.83273e-11	0.075	3-alpha domain	3-alpha
PF02075	12	33672	0.000305732	8.83273e-11	0.05	Crossover junction endodeoxyribonuclease RuvC	RuvC
PF13291	96	59016	0.00244586	8.72369e-11	0.075	ACT domain	ACT_4
PF08439	50	13989	0.00127389	8.66917e-11	0.05	Oligopeptidase F	Peptidase_M3_N
PF13676	34	15140	0.000866242	8.45107e-11	0.1	TIR domain	TIR_2
PF02617	89	34967	0.00226752	8.39655e-11	0.075	ATP-dependent Clp protease adaptor protein ClpS	ClpS
PF03160	31	24243	0.000789809	8.34203e-11	0.1	Calx-beta domain	Calx-beta
PF03483	7598	49437	0.19358	8.17846e-11	0.125	B3/4 domain	B3_4
PF01769	195	35419	0.00496815	8.12393e-11	0.125	Divalent cation transporter	MgtE
PF01227	32	39528	0.000815287	8.12393e-11	0.075	GTP cyclohydrolase I	GTP_cyclohydroI
PF03819	413	53093	0.0105223	8.06941e-11	0.025	MazG nucleotide pyrophosphohydrolase domain	MazG
PF06993	26	8826	0.00066242	7.96037e-11	0.1	Protein of unknown function (DUF1304)	DUF1304
PF02660	21	5391	0.000535032	7.90584e-11	0.05	Glycerol-3-phosphate acyltransferase	G3P_acyltransf
PF01197	91	51920	0.00231847	7.85132e-11	0.1	Ribosomal protein L31	Ribosomal_L31
PF00199	77	64314	0.00196178	7.85132e-11	0.1	Catalase	Catalase
PF14714	17	33551	0.000433121	7.7968e-11	0.05	KH-domain-like of EngA bacterial GTPase enzymes, C-terminal	KH_dom-like
PF00930	8	13837	0.000203822	7.7968e-11	0.075	Dipeptidyl peptidase IV (DPP IV) N-terminal region	DPPIV_N
PF00670	54	20588	0.0013758	7.68775e-11	0.05	S-adenosyl-L-homocysteine hydrolase, NAD binding domain	AdoHcyase_NAD
PF04675	1	1274	2.54777e-05	7.63323e-11	0.025	DNA ligase N terminus	DNA_ligase_A_N
PF10335	24	18401	0.000611465	7.52418e-11	0.075	Putative nucleotidyltransferase substrate binding domain	DUF294_C
PF02749	55	42226	0.00140127	7.41514e-11	0.125	Quinolinate phosphoribosyl transferase, N-terminal domain	QRPTase_N
PF04892	34	24478	0.000866242	7.36061e-11	0.125	VanZ like family	VanZ
PF02126	3	13193	7.64331e-05	7.36061e-11	0.075	Phosphotriesterase family	PTE
PF12708	8	8065	0.000203822	7.25157e-11	0.075	Pectate lyase superfamily protein	Pectate_lyase_3
PF03929	29	66252	0.000738854	7.14252e-11	0.1	PepSY-associated TM region	PepSY_TM
PF02397	35	63469	0.00089172	7.088e-11	0.125	Bacterial sugar transferase	Bac_transf
PF13492	46	26987	0.00117197	6.97895e-11	0.1	GAF domain	GAF_3
PF04024	12	26339	0.000305732	6.97895e-11	0.075	PspC domain	PspC
PF01738	192	90084	0.00489172	6.92443e-11	0.2	Dienelactone hydrolase family	DLH
PF13927	1	66	2.54777e-05	6.92443e-11	0.025	Immunoglobulin domain	Ig_3
PF13191	84	36873	0.00214013	6.92443e-11	0.075	AAA ATPase domain	AAA_16
PF01663	18	29160	0.000458599	6.76086e-11	0.125	Type I phosphodiesterase / nucleotide pyrophosphatase	Phosphodiest
PF11638	14	33026	0.000356688	6.70634e-11	0.05	DnaA N-terminal domain	DnaA_N
PF00962	17	35773	0.000433121	6.70634e-11	0.1	Adenosine/AMP deaminase	A_deaminase
PF02897	577	36544	0.0147006	6.70634e-11	0.025	Prolyl oligopeptidase, N-terminal beta-propeller domain	Peptidase_S9_N
PF03633	12	9505	0.000305732	6.65181e-11	0.075	Glycosyl hydrolase family 65, C-terminal domain	Glyco_hydro_65C
PF06071	97	39729	0.00247134	6.43372e-11	0.1	Protein of unknown function (DUF933)	YchF-GTPase_C
PF01337	665	18129	0.0169427	6.3792e-11	0.075	Barstar (barnase inhibitor)	Barstar
PF02899	69	107247	0.00175796	6.3792e-11	0.125	Phage integrase, N-terminal SAM-like domain	Phage_int_SAM_1
PF09907	426	13972	0.0108535	6.27015e-11	0.1	HigB_toxin, RelE-like toxic component of a toxin-antitoxin system	HigB_toxin
PF12911	110	167057	0.00280255	6.27015e-11	0.15	N-terminal TM domain of oligopeptide transport permease C	OppC_N
PF17171	24	2660	0.000611465	6.27015e-11	0.025	Glutathione S-transferase, C-terminal domain	GST_C_6
PF14534	29	36959	0.000738854	6.21563e-11	0.15	Domain of unknown function (DUF4440)	DUF4440
PF10417	37	56622	0.000942675	6.05206e-11	0.1	C-terminal domain of 1-Cys peroxiredoxin	1-cysPrx_C
PF00361	154	185976	0.00392357	6.05206e-11	0.125	Proton-conducting membrane transporter	Proton_antipo_M
PF00719	92	37021	0.00234395	5.99754e-11	0.075	Inorganic pyrophosphatase	Pyrophosphatase
PF12732	7	5663	0.000178344	5.94301e-11	0.05	YtxH-like protein	YtxH
PF03460	548	132011	0.0139618	5.88849e-11	0.125	Nitrite/Sulfite reductase ferredoxin-like half domain	NIR_SIR_ferr
PF05960	147	21076	0.00374522	5.83397e-11	0.05	Bacterial protein of unknown function (DUF885)	DUF885
PF00662	101	64782	0.00257325	5.72492e-11	0.125	NADH-Ubiquinone oxidoreductase (complex I), chain 5 N-terminus	Proton_antipo_N
PF02412	23	15848	0.000585987	5.6704e-11	0.05	Thrombospondin type 3 repeat	TSP_3
PF07876	123	11187	0.00313376	5.6704e-11	0.1	Stress responsive A/B Barrel Domain	Dabb
PF13932	3	32666	7.64331e-05	5.6704e-11	0.075	GidA associated domain	GIDA_assoc
PF06968	148	52293	0.0037707	5.61587e-11	0.1	Biotin and Thiamin Synthesis associated domain	BATS
PF00289	63	105157	0.0016051	5.61587e-11	0.1	Biotin carboxylase, N-terminal domain	Biotin_carb_N
PF04239	46	38814	0.00117197	5.50683e-11	0.1	Protein of unknown function (DUF421)	DUF421
PF06073	195	16048	0.00496815	5.45231e-11	0.1	Bacterial protein of unknown function (DUF934)	DUF934
PF08244	45	14580	0.0011465	5.39778e-11	0.05	Glycosyl hydrolases family 32 C terminal	Glyco_hydro_32C
PF02572	180	32974	0.00458599	5.28874e-11	0.075	ATP:corrinoid adenosyltransferase BtuR/CobO/CobP	CobA_CobO_BtuR
PF11343	1	1913	2.54777e-05	5.23421e-11	0.025	Protein of unknown function (DUF3145)	DUF3145
PF01614	118	207335	0.00300637	5.12517e-11	0.1	Bacterial transcriptional regulator	IclR
PF01436	26	10289	0.00066242	5.01612e-11	0.125	NHL repeat	NHL
PF04290	1340	100020	0.0341401	5.01612e-11	0.075	Tripartite ATP-independent periplasmic transporters, DctQ component	DctQ
PF10017	50	8570	0.00127389	4.9616e-11	0.075	Histidine-specific methyltransferase, SAM-dependent	Methyltransf_33
PF09190	70	32984	0.00178344	4.79803e-11	0.075	DALR domain	DALR_2
PF03717	37	21795	0.000942675	4.74351e-11	0.05	Penicillin-binding Protein dimerisation domain	PBP_dimer
PF16242	53	11352	0.00135032	4.68898e-11	0.125	Pyridoxamine 5'-phosphate oxidase like	Pyrid_ox_like
PF04405	23	2707	0.000585987	4.68898e-11	0.05	Domain of Unknown function (DUF542)	ScdA_N
PF13489	122	114358	0.00310828	4.52541e-11	0.175	Methyltransferase domain	Methyltransf_23
PF01245	111	39648	0.00282803	4.47089e-11	0.1	Ribosomal protein L19	Ribosomal_L19
PF03618	9880	30069	0.25172	4.41637e-11	0.05	Kinase/pyrophosphorylase	Kinase-PPPase
PF03073	71	12346	0.00180892	4.36184e-11	0.125	TspO/MBR family	TspO_MBR
PF03841	12	30254	0.000305732	4.30732e-11	0.075	L-seryl-tRNA selenium transferase	SelA
PF03364	61	35602	0.00155414	4.30732e-11	0.075	Polyketide cyclase / dehydrase and lipid transport	Polyketide_cyc
PF04336	18	19693	0.000458599	4.14375e-11	0.075	Acyl carrier protein phosphodiesterase	ACP_PD
PF00232	64	71767	0.00163057	4.14375e-11	0.15	Glycosyl hydrolase family 1	Glyco_hydro_1
PF16355	13	5882	0.00033121	4.08923e-11	0.1	Domain of unknown function (DUF4982)	DUF4982
PF02738	138	134969	0.00351592	4.03471e-11	0.125	Molybdopterin-binding domain of aldehyde dehydrogenase	Ald_Xan_dh_C2
PF13376	119	12529	0.00303185	4.03471e-11	0.15	Bacteriocin-protection, YdeI or OmpD-Associated	OmdA
PF00891	10	12850	0.000254777	4.03471e-11	0.1	O-methyltransferase domain	Methyltransf_2
PF13240	8	4729	0.000203822	3.98018e-11	0.1	zinc-ribbon domain	zinc_ribbon_2
PF16859	16	18205	0.000407643	3.87114e-11	0.075	Tetracyclin repressor-like, C-terminal domain	TetR_C_11
PF00393	7	32034	0.000178344	3.76209e-11	0.1	6-phosphogluconate dehydrogenase, C-terminal domain	6PGD
PF13384	45	24804	0.0011465	3.70757e-11	0.05	Homeodomain-like domain	HTH_23
PF02938	287	35831	0.0073121	3.65304e-11	0.075	GAD domain	GAD
PF05653	1	294	2.54777e-05	3.48948e-11	0.025	Magnesium transporter NIPA	Mg_trans_NIPA
PF09411	7	12437	0.000178344	3.43495e-11	0.075	Lipid A 3-O-deacylase (PagL)	PagL
PF07691	11	10788	0.000280255	3.38043e-11	0.075	PA14 domain	PA14
PF01894	27	26436	0.000687898	3.38043e-11	0.125	Uncharacterised protein family UPF0047	UPF0047
PF14542	101	28945	0.00257325	3.32591e-11	0.1	GCN5-related N-acetyl-transferase	Acetyltransf_CG
PF13148	4	9332	0.000101911	3.32591e-11	0.05	Protein of unknown function (DUF3987)	DUF3987
PF00075	125	37957	0.00318471	3.21686e-11	0.075	RNase H	RNase_H
PF02550	18	23150	0.000458599	3.05329e-11	0.1	Acetyl-CoA hydrolase/transferase N-terminal domain	AcetylCoA_hydro
PF02739	103	62922	0.0026242	3.05329e-11	0.125	5'-3' exonuclease, N-terminal resolvase-like domain	5_3_exonuc_N
PF01120	19	8388	0.000484076	2.94424e-11	0.1	Alpha-L-fucosidase	Alpha_L_fucos
PF05222	110	58125	0.00280255	2.94424e-11	0.15	Alanine dehydrogenase/PNT, N-terminal domain	AlaDh_PNT_N
PF13503	66	19790	0.00168153	2.78068e-11	0.025	Domain of unknown function (DUF4123)	DUF4123
PF13346	33	6971	0.000840764	2.61711e-11	0.05	ABC-2 family transporter protein	ABC2_membrane_5
PF05050	40	21007	0.00101911	2.61711e-11	0.1	Methyltransferase FkbM domain	Methyltransf_21
PF10118	10	26580	0.000254777	2.61711e-11	0.05	Predicted metal-dependent hydrolase	Metal_hydrol
PF02684	46	34486	0.00117197	2.56258e-11	0.1	Lipid-A-disaccharide synthetase	LpxB
PF12323	32	29616	0.000815287	2.56258e-11	0.125	Helix-turn-helix domain	HTH_OrfB_IS605
PF00303	19	39440	0.000484076	2.56258e-11	0.1	Thymidylate synthase	Thymidylat_synt
PF13720	16	32995	0.000407643	2.50806e-11	0.05	Udp N-acetylglucosamine O-acyltransferase; Domain 2	Acetyltransf_11
PF05504	14	19026	0.000356688	2.45354e-11	0.025	Spore germination B3/ GerAC like, C-terminal	Spore_GerAC
PF02639	475	31569	0.0121019	2.45354e-11	0.05	Uncharacterized BCR, YaiI/YqxD family COG1671	DUF188
PF07510	19	13066	0.000484076	2.45354e-11	0.05	Protein of unknown function (DUF1524)	DUF1524
PF02130	61	38410	0.00155414	2.39901e-11	0.1	Uncharacterized protein family UPF0054	UPF0054
PF00080	94	30491	0.0023949	2.39901e-11	0.1	Copper/zinc superoxide dismutase (SODC)	Sod_Cu
PF07696	96	19863	0.00244586	2.39901e-11	0.05	7TMR-DISM extracellular 2	7TMR-DISMED2
PF02056	212	49020	0.00540127	2.39901e-11	0.1	Family 4 glycosyl hydrolase	Glyco_hydro_4
PF07661	34	36794	0.000866242	2.34449e-11	0.1	MORN repeat variant	MORN_2
PF05534	19	10417	0.000484076	2.34449e-11	0.05	HicB family	HicB
PF07717	94	29112	0.0023949	2.34449e-11	0.05	Oligonucleotide/oligosaccharide-binding (OB)-fold	OB_NTP_bind
PF14168	3	2001	7.64331e-05	2.28997e-11	0.025	YjzC-like protein	YjzC
PF12806	1651	46663	0.0420637	2.28997e-11	0.025	Acetyl-CoA dehydrogenase C-terminal like	Acyl-CoA_dh_C
PF15902	38	2573	0.000968153	2.23545e-11	0.075	Sortilin, neurotensin receptor 3,	Sortilin-Vps10
PF02156	29	4668	0.000738854	2.23545e-11	0.1	Glycosyl hydrolase family 26	Glyco_hydro_26
PF13502	14	40040	0.000356688	2.23545e-11	0.075	AsmA-like C-terminal region	AsmA_2
PF06347	46	11178	0.00117197	2.23545e-11	0.075	Bacterial SH3 domain	SH3_4
PF10636	9124	19404	0.232459	2.23545e-11	0.025	Hemin uptake protein hemP	hemP
PF01124	45	40258	0.0011465	2.23545e-11	0.05	MAPEG family	MAPEG
PF03595	37	25321	0.000942675	2.23545e-11	0.05	Voltage-dependent anion channel	SLAC1
PF01209	7	34558	0.000178344	2.23545e-11	0.05	ubiE/COQ5 methyltransferase family	Ubie_methyltran
PF09917	26	21409	0.00066242	2.18092e-11	0.075	Uncharacterized protein conserved in bacteria (DUF2147)	DUF2147
PF01212	38	50102	0.000968153	2.18092e-11	0.125	Beta-eliminating lyase	Beta_elim_lyase
PF01933	59	17513	0.00150318	2.18092e-11	0.05	Uncharacterised protein family UPF0052	UPF0052
PF14504	17	2831	0.000433121	2.1264e-11	0.025	CAP-associated N-terminal	CAP_assoc_N
PF14525	68	39373	0.00173248	2.1264e-11	0.05	AraC-binding-like domain	AraC_binding_2
PF09365	3	2436	7.64331e-05	2.01735e-11	0.05	Conserved hypothetical protein (DUF2461)	DUF2461
PF10070	30	5036	0.000764331	2.01735e-11	0.075	Uncharacterized protein conserved in bacteria (DUF2309)	DUF2309
PF08753	2	13239	5.09554e-05	2.01735e-11	0.05	NikR C terminal nickel binding domain	NikR_C
PF02797	21	3241	0.000535032	2.01735e-11	0.075	Chalcone and stilbene synthases, C-terminal domain	Chal_sti_synt_C
PF11716	14	15519	0.000356688	2.01735e-11	0.05	Mycothiol maleylpyruvate isomerase N-terminal domain	MDMPI_N
PF01073	13	3688	0.00033121	2.01735e-11	0.075	3-beta hydroxysteroid dehydrogenase/isomerase family	3Beta_HSD
PF04041	93	5324	0.00236943	1.96283e-11	0.075	beta-1,4-mannooligosaccharide phosphorylase	Glyco_hydro_130
PF04377	62	19492	0.00157962	1.96283e-11	0.075	Arginine-tRNA-protein transferase, C terminus	ATE_C
PF07866	8	10646	0.000203822	1.96283e-11	0.075	Protein of unknown function (DUF1653)	DUF1653
PF09972	14	1266	0.000356688	1.96283e-11	0.05	Predicted membrane protein (DUF2207)	DUF2207
PF01274	14	37147	0.000356688	1.96283e-11	0.05	Malate synthase	Malate_synthase
PF06724	58	10607	0.00147771	1.96283e-11	0.05	Domain of Unknown Function (DUF1206)	DUF1206
PF10371	141	3048	0.00359236	1.90831e-11	0.05	Domain of unknown function	EKR
PF10722	15	21661	0.000382166	1.90831e-11	0.075	Putative bacterial sensory transduction regulator	YbjN
PF13613	16	3724	0.000407643	1.90831e-11	0.075	Helix-turn-helix of DDE superfamily endonuclease	HTH_Tnp_4
PF07642	7	3482	0.000178344	1.85378e-11	0.075	Putative beta-barrel porin-2, OmpL-like, bbp2	BBP2
PF13723	794	11119	0.0202293	1.85378e-11	0.05	Beta-ketoacyl synthase, N-terminal domain	Ketoacyl-synt_2
PF07561	13	8423	0.00033121	1.85378e-11	0.05	Domain of Unknown Function (DUF1540)	DUF1540
PF09369	9	11616	0.000229299	1.85378e-11	0.1	Domain of unknown function (DUF1998)	DUF1998
PF13359	10	3664	0.000254777	1.85378e-11	0.075	DDE superfamily endonuclease	DDE_Tnp_4
PF07929	2	5553	5.09554e-05	1.85378e-11	0.05	Plasmid pRiA4b ORF-3-like protein	PRiA4_ORF3
PF14508	18	2245	0.000458599	1.79926e-11	0.025	Glycosyl-hydrolase 97 N-terminal	GH97_N
PF04357	72	35124	0.00183439	1.79926e-11	0.075	TamB, inner membrane protein subunit of TAM complex	TamB
PF11845	27	5481	0.000687898	1.79926e-11	0.075	Protein of unknown function (DUF3365)	DUF3365
PF02633	30	14750	0.000764331	1.79926e-11	0.1	Creatinine amidohydrolase	Creatininase
PF08811	8	11586	0.000203822	1.79926e-11	0.075	Protein of unknown function (DUF1800)	DUF1800
PF03404	7	9089	0.000178344	1.79926e-11	0.075	Mo-co oxidoreductase dimerisation domain	Mo-co_dimer
PF04367	4	12679	0.000101911	1.79926e-11	0.05	Protein of unknown function (DUF502)	DUF502
PF16864	6	5869	0.000152866	1.74474e-11	0.075	Dimerisation domain	Dimerisation2
PF09949	3	1911	7.64331e-05	1.69021e-11	0.05	Uncharacterized conserved protein (DUF2183)	DUF2183
PF13490	27	22661	0.000687898	1.69021e-11	0.1	Putative zinc-finger	zf-HC2
PF14568	31	5760	0.000789809	1.69021e-11	0.05	SMI1-KNR4 cell-wall	SUKH_6
PF13482	13	7327	0.00033121	1.69021e-11	0.075	RNase_H superfamily	RNase_H_2
PF09819	10	2484	0.000254777	1.69021e-11	0.05	ABC-type cobalt transport system, permease component	ABC_cobalt
PF10009	32	7381	0.000815287	1.69021e-11	0.05	Uncharacterized protein conserved in bacteria (DUF2252)	DUF2252
PF02654	38	28515	0.000968153	1.69021e-11	0.1	Cobalamin-5-phosphate synthase	CobS
PF10025	1	261	2.54777e-05	1.69021e-11	0.025	Uncharacterized conserved protein (DUF2267)	DUF2267
PF12900	43	14997	0.00109554	1.63569e-11	0.1	Pyridoxamine 5'-phosphate oxidase	Pyridox_ox_2
PF06267	11	7776	0.000280255	1.63569e-11	0.125	Family of unknown function (DUF1028)	DUF1028
PF02649	18	11113	0.000458599	1.63569e-11	0.05	Type I GTP cyclohydrolase folE2	GCHY-1
PF03851	11	5925	0.000280255	1.63569e-11	0.075	UV-endonuclease UvdE	UvdE
PF10094	9	4390	0.000229299	1.63569e-11	0.075	Uncharacterized protein conserved in bacteria (DUF2332)	DUF2332
PF09557	11	4669	0.000280255	1.63569e-11	0.075	Domain of unknown function (DUF2382)	DUF2382
PF00042	11	31241	0.000280255	1.63569e-11	0.1	Globin	Globin
PF10437	1019	13149	0.0259618	1.63569e-11	0.025	Bacterial lipoate protein ligase C-terminus	Lip_prot_lig_C
PF00759	6	953	0.000152866	1.58117e-11	0.05	Glycosyl hydrolase family 9	Glyco_hydro_9
PF05221	57	21388	0.00145223	1.58117e-11	0.05	S-adenosyl-L-homocysteine hydrolase	AdoHcyase
PF13516	26	13679	0.00066242	1.58117e-11	0.15	Leucine Rich repeat	LRR_6
PF04471	21	31733	0.000535032	1.58117e-11	0.125	Restriction endonuclease	Mrr_cat
PF05992	22	15032	0.00056051	1.58117e-11	0.05	SbmA/BacA-like family	SbmA_BacA
PF07714	21	4169	0.000535032	1.52665e-11	0.05	Protein tyrosine kinase	Pkinase_Tyr
PF03203	17	8525	0.000433121	1.52665e-11	0.1	MerC mercury resistance protein	MerC
PF08874	19	6687	0.000484076	1.52665e-11	0.05	Domain of unknown function (DUF1835)	DUF1835
PF00032	3	18450	7.64331e-05	1.52665e-11	0.05	Cytochrome b(C-terminal)/b6/petD	Cytochrom_B_C
PF13570	67	3559	0.00170701	1.47212e-11	0.075	PQQ-like domain	PQQ_3
PF03597	141	13691	0.00359236	1.47212e-11	0.025	Cytochrome oxidase maturation protein cbb3-type	FixS
PF14231	1	1183	2.54777e-05	1.47212e-11	0.025	GXWXG protein	GXWXG
PF05299	8	2344	0.000203822	1.4176e-11	0.05	M61 glycyl aminopeptidase	Peptidase_M61
PF01637	3	130	7.64331e-05	1.4176e-11	0.05	ATPase domain predominantly from Archaea	ATPase_2
PF00743	66	32277	0.00168153	1.4176e-11	0.1	Flavin-binding monooxygenase-like	FMO-like
PF10081	132	4451	0.00336306	1.4176e-11	0.05	Alpha/beta-hydrolase family	Abhydrolase_9
PF04214	15	17435	0.000382166	1.4176e-11	0.05	Protein of unknown function, DUF	DUF411
PF02641	42	6604	0.00107006	1.4176e-11	0.05	Uncharacterized ACR, COG1993	DUF190
PF13619	6	9485	0.000152866	1.36308e-11	0.05	KTSC domain	KTSC
PF07171	17	10940	0.000433121	1.36308e-11	0.1	MlrC C-terminus	MlrC_C
PF03567	14	8018	0.000356688	1.36308e-11	0.05	Sulfotransferase family	Sulfotransfer_2
PF17164	2	8018	5.09554e-05	1.36308e-11	0.05	Domain of unknown function (DUF5122) beta-propeller	DUF5122
PF14345	11	5667	0.000280255	1.30855e-11	0.05	GDYXXLXY protein	GDYXXLXY
PF12051	10	2655	0.000254777	1.30855e-11	0.05	Protein of unknown function (DUF3533)	DUF3533
PF04237	154	39910	0.00392357	1.30855e-11	0.075	YjbR	YjbR
PF04391	143	20547	0.00364331	1.30855e-11	0.05	Protein of unknown function (DUF533)	DUF533
PF14329	5	1056	0.000127389	1.25403e-11	0.075	Domain of unknown function (DUF4386)	DUF4386
PF11011	266	4173	0.00677707	1.25403e-11	0.1	Protein of unknown function (DUF2849)	DUF2849
PF13160	13	1840	0.00033121	1.25403e-11	0.1	Protein of unknown function (DUF3995)	DUF3995
PF10387	10	6885	0.000254777	1.25403e-11	0.05	Protein of unknown function (DUF2442)	DUF2442
PF14344	5	3769	0.000127389	1.25403e-11	0.075	Domain of unknown function (DUF4397)	DUF4397
PF09848	14	3671	0.000356688	1.25403e-11	0.1	Uncharacterized conserved protein (DUF2075)	DUF2075
PF08837	73	4969	0.00185987	1.25403e-11	0.05	Protein of unknown function (DUF1810)	DUF1810
PF16918	2	1822	5.09554e-05	1.25403e-11	0.025	Protein kinase G tetratricopeptide repeat	PknG_TPR
PF11840	4	4283	0.000101911	1.19951e-11	0.05	Protein of unknown function (DUF3360)	DUF3360
PF14059	1	800	2.54777e-05	1.19951e-11	0.025	Domain of unknown function (DUF4251)	DUF4251
PF07602	6	1656	0.000152866	1.19951e-11	0.075	Protein of unknown function (DUF1565)	DUF1565
PF08468	11	22450	0.000280255	1.19951e-11	0.05	Methyltransferase small domain N-terminal	MTS_N
PF00639	310	43722	0.00789809	1.19951e-11	0.05	PPIC-type PPIASE domain	Rotamase
PF10013	7	3378	0.000178344	1.14498e-11	0.075	Uncharacterized protein conserved in bacteria (DUF2256)	DUF2256
PF03845	22	21163	0.00056051	1.14498e-11	0.025	Spore germination protein	Spore_permease
PF10091	8	9503	0.000203822	1.14498e-11	0.1	Putative glucoamylase	Glycoamylase
PF03065	9	3763	0.000229299	1.14498e-11	0.075	Glycosyl hydrolase family 57	Glyco_hydro_57
PF04734	3	1773	7.64331e-05	1.14498e-11	0.05	Neutral/alkaline non-lysosomal ceramidase, N-terminal	Ceramidase_alk
PF14279	58	15957	0.00147771	1.09046e-11	0.1	HNH endonuclease	HNH_5
PF13195	16	5139	0.000407643	1.09046e-11	0.075	Protein of unknown function (DUF4011)	DUF4011
PF06296	6	14895	0.000152866	1.09046e-11	0.05	RelE toxin of RelE / RelB toxin-antitoxin system	RelE
PF00360	14	2105	0.000356688	1.03594e-11	0.075	Phytochrome region	PHY
PF02685	8	29325	0.000203822	1.03594e-11	0.05	Glucokinase	Glucokinase
PF07799	4	1225	0.000101911	1.03594e-11	0.075	Protein of unknown function (DUF1643)	DUF1643
PF07603	30	14585	0.000764331	1.03594e-11	0.075	Protein of unknown function (DUF1566)	DUF1566
PF07786	182	12173	0.00463694	1.03594e-11	0.05	Protein of unknown function (DUF1624)	DUF1624
PF07286	226	6821	0.00575796	1.03594e-11	0.025	Protein of unknown function (DUF1445)	DUF1445
PF04087	7	3726	0.000178344	1.03594e-11	0.075	Domain of unknown function (DUF389)	DUF389
PF00687	1	1071	2.54777e-05	1.03594e-11	0.025	Ribosomal protein L1p/L10e family	Ribosomal_L1
PF01928	94	34801	0.0023949	9.81415e-12	0.05	CYTH domain	CYTH
PF14289	17	2438	0.000433121	9.81415e-12	0.025	Domain of unknown function (DUF4369)	DUF4369
PF01841	45	79675	0.0011465	9.81415e-12	0.175	Transglutaminase-like superfamily	Transglut_core
PF00596	44	121396	0.00112102	9.81415e-12	0.1	Class II Aldolase and Adducin N-terminal domain	Aldolase_II
PF02906	8	5769	0.000203822	9.81415e-12	0.025	Iron only hydrogenase large subunit, C-terminal domain	Fe_hyd_lg_C
PF00079	12	1299	0.000305732	9.81415e-12	0.075	Serpin (serine protease inhibitor)	Serpin
PF07209	43	8976	0.00109554	9.81415e-12	0.025	Protein of unknown function (DUF1415)	DUF1415
PF06055	23	7874	0.000585987	9.81415e-12	0.05	Exopolysaccharide synthesis, ExoD	ExoD
PF13548	3	7726	7.64331e-05	9.81415e-12	0.075	Domain of unknown function (DUF4126)	DUF4126
PF08547	17	2975	0.000433121	9.26892e-12	0.05	Complex I intermediate-associated protein 30 (CIA30)	CIA30
PF02646	24	31707	0.000611465	9.26892e-12	0.1	RmuC family	RmuC
PF13699	8	3472	0.000203822	9.26892e-12	0.05	Domain of unknown function (DUF4157)	DUF4157
PF13386	140	10878	0.00356688	9.26892e-12	0.05	Cytochrome C biogenesis protein transmembrane region	DsbD_2
PF00882	72	4616	0.00183439	9.26892e-12	0.05	Zinc dependent phospholipase C	Zn_dep_PLPC
PF13682	32	11080	0.000815287	9.26892e-12	0.05	Chemoreceptor zinc-binding domain	CZB
PF06005	128	15501	0.00326115	9.26892e-12	0.025	Cell division protein ZapB	ZapB
PF04365	44	16006	0.00112102	9.26892e-12	0.05	Ribonuclease toxin, BrnT, of type II toxin-antitoxin system	BrnT_toxin
PF00471	5	4332	0.000127389	9.26892e-12	0.075	Ribosomal protein L33	Ribosomal_L33
PF09697	7	7241	0.000178344	8.72369e-12	0.025	Protein of unknown function (Porph_ging)	Porph_ging
PF12741	2	1512	5.09554e-05	8.72369e-12	0.025	Susd and RagB outer membrane lipoprotein	SusD-like
PF07075	8	3362	0.000203822	8.72369e-12	0.075	Protein of unknown function (DUF1343)	DUF1343
PF11236	12	911	0.000305732	8.17846e-12	0.025	Protein of unknown function (DUF3037)	DUF3037
PF01306	46	19636	0.00117197	8.17846e-12	0.05	LacY proton/sugar symporter	LacY_symp
PF09860	8	5082	0.000203822	8.17846e-12	0.05	Uncharacterized protein conserved in bacteria (DUF2087)	DUF2087
PF16316	9	1652	0.000229299	8.17846e-12	0.05	Domain of unknown function (DUF4956)	DUF4956
PF14403	10	23440	0.000254777	8.17846e-12	0.05	Circularly permuted ATP-grasp type 2	CP_ATPgrasp_2
PF09864	47	26800	0.00119745	8.17846e-12	0.05	Membrane-bound lysozyme-inhibitor of c-type lysozyme	MliC
PF01724	11	10654	0.000280255	8.17846e-12	0.05	Domain of unknown function DUF29	DUF29
PF09704	4	9751	0.000101911	8.17846e-12	0.075	CRISPR-associated protein (Cas_Cas5)	Cas_Cas5d
PF05800	1	290	2.54777e-05	8.17846e-12	0.025	Gas vesicle synthesis protein GvpO	GvpO
PF03323	19	23026	0.000484076	7.63323e-12	0.025	Bacillus/Clostridium GerA spore germination protein	GerA
PF01674	6	869	0.000152866	7.63323e-12	0.05	Lipase (class 2)	Lipase_2
PF04076	181	32703	0.00461146	7.63323e-12	0.025	Bacterial OB fold (BOF) protein	BOF
PF06202	43	6250	0.00109554	7.63323e-12	0.05	Amylo-alpha-1,6-glucosidase	GDE_C
PF03640	42	16920	0.00107006	7.63323e-12	0.05	Secreted repeat of unknown function	Lipoprotein_15
PF09957	12	3425	0.000305732	7.63323e-12	0.05	Bacterial antitoxin of type II TA system, VapB	VapB_antitoxin
PF02927	3	303	7.64331e-05	7.088e-12	0.025	Cellulase N-terminal ig-like domain	CelD_N
PF03471	2347	155380	0.0597962	7.088e-12	0.15	Transporter associated domain	CorC_HlyC
PF06803	82	21418	0.00208917	7.088e-12	0.1	Protein of unknown function (DUF1232)	DUF1232
PF16448	146	8967	0.00371975	7.088e-12	0.05	LapD/MoxY periplasmic domain	LapD_MoxY_N
PF10697	62	18059	0.00157962	7.088e-12	0.025	Protein of unknown function (DUF2502)	DUF2502
PF10727	7	4760	0.000178344	7.088e-12	0.05	Rossmann-like domain	Rossmann-like
PF11138	3	2941	7.64331e-05	6.54277e-12	0.05	Protein of unknown function (DUF2911)	DUF2911
PF16661	31	608	0.000789809	6.54277e-12	0.05	Metallo-beta-lactamase superfamily domain	Lactamase_B_6
PF00732	56	92071	0.00142675	6.54277e-12	0.125	GMC oxidoreductase	GMC_oxred_N
PF05572	6	2447	0.000152866	6.54277e-12	0.075	Pregnancy-associated plasma protein-A	Peptidase_M43
PF02277	38	31422	0.000968153	6.54277e-12	0.1	Phosphoribosyltransferase	DBI_PRT
PF00016	7	8296	0.000178344	6.54277e-12	0.075	Ribulose bisphosphate carboxylase large chain, catalytic domain	RuBisCO_large
PF14333	98	5156	0.00249682	6.54277e-12	0.05	Domain of unknown function (DUF4389)	DUF4389
PF01235	19	55780	0.000484076	5.99754e-12	0.125	Sodium:alanine symporter family	Na_Ala_symp
PF10000	15	5265	0.000382166	5.99754e-12	0.05	ACT domain	ACT_3
PF08378	43	21057	0.00109554	5.99754e-12	0.1	Nuclease-related domain	NERD
PF08532	5	2789	0.000127389	5.99754e-12	0.05	Beta-galactosidase trimerisation domain	Glyco_hydro_42M
PF14907	8	1906	0.000203822	5.99754e-12	0.05	Uncharacterised nucleotidyltransferase	NTP_transf_5
PF14522	96	960	0.00244586	5.45231e-12	0.025	Cytochrome c7 and related cytochrome c	Cytochrome_C7
PF00942	2	71	5.09554e-05	5.45231e-12	0.025	Cellulose binding domain	CBM_3
PF13429	4	259	0.000101911	5.45231e-12	0.025	Tetratricopeptide repeat	TPR_15
PF09359	13	1806	0.00033121	5.45231e-12	0.1	VTC domain	VTC
PF11721	9	1520	0.000229299	5.45231e-12	0.075	Malectin domain	Malectin
PF07698	2	411	5.09554e-05	5.45231e-12	0.05	7TM receptor with intracellular HD hydrolase	7TM-7TMR_HD
PF04127	4	37469	0.000101911	5.45231e-12	0.075	DNA / pantothenate metabolism flavoprotein	DFP
PF09414	25	3447	0.000636943	5.45231e-12	0.05	RNA ligase	RNA_ligase
PF07591	3	489	7.64331e-05	5.45231e-12	0.05	Pretoxin HINT domain	PT-HINT
PF02560	20	10932	0.000509554	5.45231e-12	0.05	Cyanate lyase C-terminal domain	Cyanate_lyase
PF08907	14	9581	0.000356688	5.45231e-12	0.05	Domain of unknown function (DUF1853)	DUF1853
PF14255	19	8639	0.000484076	5.45231e-12	0.05	Cysteine-rich CPXCG	Cys_rich_CPXG
PF13709	3	4832	7.64331e-05	5.45231e-12	0.05	Domain of unknown function (DUF4159)	DUF4159
PF14765	3	7397	7.64331e-05	5.45231e-12	0.05	Polyketide synthase dehydratase	PS-DH
PF01764	18	12469	0.000458599	4.90707e-12	0.1	Lipase (class 3)	Lipase_3
PF02780	84	161687	0.00214013	4.90707e-12	0.125	Transketolase, C-terminal domain	Transketolase_C
PF12950	2	395	5.09554e-05	4.90707e-12	0.025	TaqI-like C-terminal specificity domain	TaqI_C
PF06032	8	1063	0.000203822	4.90707e-12	0.075	Protein of unknown function (DUF917)	DUF917
PF05223	7	5870	0.000178344	4.90707e-12	0.05	NTF2-like N-terminal transpeptidase domain	MecA_N
PF10688	12	13957	0.000305732	4.90707e-12	0.05	Bacterial inner membrane protein	Imp-YgjV
PF07721	6	4815	0.000152866	4.90707e-12	0.05	Tetratricopeptide repeat	TPR_4
PF13453	26	6341	0.00066242	4.90707e-12	0.05	Transcription factor zinc-finger	zf-TFIIB
PF00685	7	6838	0.000178344	4.90707e-12	0.05	Sulfotransferase domain	Sulfotransfer_1
PF11818	30	1247	0.000764331	4.36184e-12	0.025	C-terminal domain of tail specific protease (DUF3340)	DUF3340
PF07566	22	5943	0.00056051	4.36184e-12	0.1	Domain of Unknown Function (DUF1543)	DUF1543
PF07578	26	3556	0.00066242	4.36184e-12	0.05	Lipid A Biosynthesis N-terminal domain	LAB_N
PF07537	49	3679	0.00124841	4.36184e-12	0.025	CamS sex pheromone cAM373 precursor	CamS
PF09818	67	503	0.00170701	4.36184e-12	0.025	Predicted ATPase of the ABC class	ABC_ATPase
PF10611	98	2284	0.00249682	4.36184e-12	0.05	Protein of unknown function (DUF2469)	DUF2469
PF11870	4	14710	0.000101911	4.36184e-12	0.1	Domain of unknown function (DUF3390)	DUF3390
PF13146	4	3442	0.000101911	4.36184e-12	0.05	TRL-like protein family	TRL
PF09842	580	11829	0.0147771	4.36184e-12	0.05	Predicted membrane protein (DUF2069)	DUF2069
PF14707	6	6564	0.000152866	4.36184e-12	0.075	C-terminal region of aryl-sulfatase	Sulfatase_C
PF06041	68	18617	0.00173248	4.36184e-12	0.05	Bacterial protein of unknown function (DUF924)	DUF924
PF02788	5	5614	0.000127389	4.36184e-12	0.05	Ribulose bisphosphate carboxylase large chain, N-terminal domain	RuBisCO_large_N
PF12690	23	651	0.000585987	3.81661e-12	0.05	Intracellular proteinase inhibitor	BsuPI
PF12034	8	7842	0.000203822	3.81661e-12	0.05	Domain of unknown function (DUF3520)	DUF3520
PF13436	34	5629	0.000866242	3.81661e-12	0.05	Glycine-zipper domain	Gly-zipper_OmpA
PF13711	7	4474	0.000178344	3.81661e-12	0.05	Domain of unknown function (DUF4160)	DUF4160
PF00404	21	1087	0.000535032	3.81661e-12	0.075	Dockerin type I domain	Dockerin_1
PF11070	408	1710	0.0103949	3.81661e-12	0.025	Protein of unknown function (DUF2871)	DUF2871
PF09515	19	2903	0.000484076	3.81661e-12	0.025	Thiamine transporter protein (Thia_YuaJ)	Thia_YuaJ
PF10067	19	6480	0.000484076	3.81661e-12	0.05	Predicted membrane protein (DUF2306)	DUF2306
PF08570	5	2029	0.000127389	3.81661e-12	0.075	Protein of unknown function (DUF1761)	DUF1761
PF13628	4	18876	0.000101911	3.81661e-12	0.05	Domain of unknown function (DUF4142)	DUF4142
PF09990	11	5453	0.000280255	3.81661e-12	0.075	Predicted membrane protein (DUF2231)	DUF2231
PF09493	11	5170	0.000280255	3.81661e-12	0.05	Tryptophan-rich protein (DUF2389)	DUF2389
PF12872	50	8767	0.00127389	3.27138e-12	0.075	OST-HTH/LOTUS domain	OST-HTH
PF14064	4	1133	0.000101911	3.27138e-12	0.025	HmuY protein	HmuY
PF05982	12	2734	0.000305732	3.27138e-12	0.075	Na+-dependent bicarbonate transporter superfamily	Sbt_1
PF10824	19	111	0.000484076	3.27138e-12	0.05	Excreted virulence factor EspC, type VII ESX diderm	T7SS_ESX_EspC
PF07563	7	2010	0.000178344	3.27138e-12	0.025	Protein of unknown function (DUF1541)	DUF1541
PF17167	16	10876	0.000407643	3.27138e-12	0.05	Glycosyl hydrolase 36 superfamily, catalytic domain	Glyco_hydro_36
PF01996	7	700	0.000178344	3.27138e-12	0.025	F420-0:Gamma-glutamyl ligase	F420_ligase
PF17159	5	2475	0.000127389	3.27138e-12	0.05	Membrane-associated sensor domain	MASE3
PF07152	909	25115	0.0231592	3.27138e-12	0.025	YaeQ protein	YaeQ
PF00614	155	5406	0.00394904	3.27138e-12	0.05	Phospholipase D Active site motif	PLDc
PF09423	30	4254	0.000764331	2.72615e-12	0.075	PhoD-like phosphatase	PhoD
PF02958	25	3632	0.000636943	2.72615e-12	0.1	Ecdysteroid kinase	EcKinase
PF03639	3	261	7.64331e-05	2.72615e-12	0.05	Glycosyl hydrolase family 81 N-terminal domain	Glyco_hydro_81
PF11391	88	8040	0.00224204	2.72615e-12	0.075	Protein of unknown function (DUF2798)	DUF2798
PF07615	22	2063	0.00056051	2.72615e-12	0.075	YKOF-related Family	Ykof
PF04015	4	1960	0.000101911	2.72615e-12	0.05	Domain of unknown function (DUF362)	DUF362
PF03744	5	200	0.000127389	2.72615e-12	0.025	6-carboxyhexanoate--CoA ligase	BioW
PF11495	8	3685	0.000203822	2.72615e-12	0.05	Archaeal transcriptional regulator TrmB	Regulator_TrmB
PF12788	6	3015	0.000152866	2.72615e-12	0.025	YmaF family	YmaF
PF13623	40	1338	0.00101911	2.72615e-12	0.025	SurA N-terminal domain	SurA_N_2
PF06155	18	16256	0.000458599	2.72615e-12	0.05	Protein of unknown function (DUF971)	DUF971
PF01400	6	1418	0.000152866	2.72615e-12	0.05	Astacin (Peptidase family M12A)	Astacin
PF13448	22	2609	0.00056051	2.72615e-12	0.075	Domain of unknown function (DUF4114)	DUF4114
PF05116	7	5039	0.000178344	2.72615e-12	0.05	Sucrose-6F-phosphate phosphohydrolase	S6PP
PF11784	11	2381	0.000280255	2.72615e-12	0.05	Protein of unknown function (DUF3320)	DUF3320
PF03683	5	3030	0.000127389	2.72615e-12	0.05	Uncharacterised protein family (UPF0175)	UPF0175
PF03995	6	1146	0.000152866	2.72615e-12	0.05	Peptidase inhibitor family I36	Inhibitor_I36
PF13184	142	2413	0.00361783	2.72615e-12	0.025	NusA-like KH domain	KH_5
PF02467	19	14051	0.000484076	2.72615e-12	0.025	Transcription factor WhiB	Whib
PF13399	4	9036	0.000101911	2.72615e-12	0.05	LytR cell envelope-related transcriptional attenuator	LytR_C
PF02571	2	2665	5.09554e-05	2.72615e-12	0.05	Precorrin-6x reductase CbiJ/CobK	CbiJ
PF07680	2	248	5.09554e-05	2.18092e-12	0.025	TQO small subunit DoxA	DoxA
PF13366	5	3147	0.000127389	2.18092e-12	0.05	PD-(D/E)XK nuclease superfamily	PDDEXK_3
PF08732	2	11	5.09554e-05	2.18092e-12	0.025	HIM1	HIM1
PF16267	3	1389	7.64331e-05	2.18092e-12	0.075	Domain of unknown function (DUF4920)	DUF4920
PF13768	2	3867	5.09554e-05	2.18092e-12	0.05	von Willebrand factor type A domain	VWA_3
PF00686	7	710	0.000178344	2.18092e-12	0.025	Starch binding domain	CBM_20
PF10710	11	2987	0.000280255	2.18092e-12	0.05	Protein of unknown function (DUF2512)	DUF2512
PF16927	17	4178	0.000433121	2.18092e-12	0.05	N-terminal 7TM region of histidine kinase	HisKA_7TM
PF12730	19	15156	0.000484076	2.18092e-12	0.1	ABC-2 family transporter protein	ABC2_membrane_4
PF10040	3	944	7.64331e-05	2.18092e-12	0.05	CRISPR-associated endoribonuclease Cas6	CRISPR_Cas6
PF02663	8	885	0.000203822	2.18092e-12	0.05	FmdE, Molybdenum formylmethanofuran dehydrogenase operon	FmdE
PF15420	131	4070	0.00333758	2.18092e-12	0.05	Alpha/beta-hydrolase family N-terminus	Abhydrolase_9_N
PF11743	42	8594	0.00107006	2.18092e-12	0.025	Protein of unknown function (DUF3301)	DUF3301
PF14451	6	2732	0.000152866	2.18092e-12	0.05	Mut7-C ubiquitin	Ub-Mut7C
PF09123	1	205	2.54777e-05	2.18092e-12	0.025	Domain of unknown function (DUF1931)	DUF1931
PF00581	313	335576	0.00797452	1.63569e-12	0.25	Rhodanese-like domain	Rhodanese
PF12864	1	1172	2.54777e-05	1.63569e-12	0.025	Protein of unknown function (DUF3822)	DUF3822
PF16694	10	4382	0.000254777	1.63569e-12	0.05	Cytochrome P460	Cytochrome_P460
PF02435	47	3648	0.00119745	1.63569e-12	0.05	Levansucrase/Invertase	Glyco_hydro_68
PF08765	11	2756	0.000280255	1.63569e-12	0.025	Mor transcription activator family	Mor
PF14249	39	1055	0.000993631	1.63569e-12	0.075	Tocopherol cyclase	Tocopherol_cycl
PF14152	18	1494	0.000458599	1.63569e-12	0.025	YfhE-like protein	YfhE
PF02026	8	337	0.000203822	1.63569e-12	0.05	RyR domain	RyR
PF12652	4	3139	0.000101911	1.63569e-12	0.025	CotJB protein	CotJB
PF03423	6	399	0.000152866	1.63569e-12	0.05	Carbohydrate binding domain (family 25)	CBM_25
PF14200	5	7312	0.000127389	1.63569e-12	0.1	Ricin-type beta-trefoil lectin domain-like	RicinB_lectin_2
PF08664	4	3105	0.000101911	1.63569e-12	0.025	YcbB domain	YcbB
PF13215	4	1444	0.000101911	1.63569e-12	0.025	Protein of unknown function (DUF4023)	DUF4023
PF14285	4	1894	0.000101911	1.63569e-12	0.025	Domain of unknown function (DUF4367)	DUF4367
PF11750	17	2391	0.000433121	1.63569e-12	0.05	Protein of unknown function (DUF3307)	DUF3307
PF02794	150	4836	0.00382166	1.63569e-12	0.025	RTX toxin acyltransferase family	HlyC
PF14759	56	27640	0.00142675	1.63569e-12	0.05	Reductase C-terminal	Reductase_C
PF04016	10	694	0.000254777	1.63569e-12	0.05	Putative heavy-metal chelation	DUF364
PF00553	32	6712	0.000815287	1.63569e-12	0.075	Cellulose binding domain	CBM_2
PF01036	11	1278	0.000280255	1.63569e-12	0.125	Bacteriorhodopsin-like protein	Bac_rhodopsin
PF00101	7	5083	0.000178344	1.63569e-12	0.05	Ribulose bisphosphate carboxylase, small chain	RuBisCO_small
PF11984	3	3205	7.64331e-05	1.63569e-12	0.05	Protein of unknown function (DUF3485)	DUF3485
PF03971	4	16143	0.000101911	1.63569e-12	0.075	Monomeric isocitrate dehydrogenase	IDH
PF16156	2	2496	5.09554e-05	1.63569e-12	0.05	Domain of unknown function (DUF4864)	DUF4864
PF07987	4	1524	0.000101911	1.63569e-12	0.025	Domain of unkown function (DUF1775)	DUF1775
PF10509	2	2341	5.09554e-05	1.63569e-12	0.05	Galactokinase galactose-binding signature	GalKase_gal_bdg
PF01807	3	79	7.64331e-05	1.63569e-12	0.025	CHC2 zinc finger	zf-CHC2
PF00499	3	1084	7.64331e-05	1.63569e-12	0.025	NADH-ubiquinone/plastoquinone oxidoreductase chain 6	Oxidored_q3
PF07675	29	622	0.000738854	1.09046e-12	0.025	Cleaved Adhesin Domain	Cleaved_Adhesin
PF08892	6	2354	0.000152866	1.09046e-12	0.05	YqcI/YcgG family	YqcI_YcgG
PF09965	5	243	0.000127389	1.09046e-12	0.025	Uncharacterized protein conserved in bacteria (DUF2199)	DUF2199
PF02011	2	19	5.09554e-05	1.09046e-12	0.025	Glycosyl hydrolase family 48	Glyco_hydro_48
PF11297	3	1176	7.64331e-05	1.09046e-12	0.025	Protein of unknown function (DUF3098)	DUF3098
PF09113	2	785	5.09554e-05	1.09046e-12	0.025	Peptide-N-glycosidase F, C terminal	N-glycanase_C
PF10438	1	956	2.54777e-05	1.09046e-12	0.025	Cyclo-malto-dextrinase C-terminal domain	Cyc-maltodext_C
PF07624	16	3389	0.000407643	1.09046e-12	0.075	Protein of unknown function (DUF1585)	PSD2
PF07607	4	262	0.000101911	1.09046e-12	0.025	Protein of unknown function (DUF1570)	DUF1570
PF11153	1	4	2.54777e-05	1.09046e-12	0.025	Protein of unknown function (DUF2931)	DUF2931
PF02700	1	42	2.54777e-05	1.09046e-12	0.025	Phosphoribosylformylglycinamidine (FGAM) synthase	PurS
PF11121	75	2220	0.00191083	1.09046e-12	0.025	Protein of unknown function (DUF2639)	DUF2639
PF16480	18	163	0.000458599	1.09046e-12	0.025	Domain of unknown function (DUF5057)	DUF5057
PF11122	8	1839	0.000203822	1.09046e-12	0.025	Inner spore coat protein D	Spore-coat_CotD
PF10842	5	1771	0.000127389	1.09046e-12	0.025	Protein of unknown function (DUF2642)	DUF2642
PF14256	5	1708	0.000127389	1.09046e-12	0.05	YwiC-like protein	YwiC
PF16654	4	823	0.000101911	1.09046e-12	0.05	Diaminopimelic acid dehydrogenase C-terminal domain	DAPDH_C
PF12654	4	457	0.000101911	1.09046e-12	0.05	Domain of unknown function (DUF3786)	DUF3786
PF13826	3	937	7.64331e-05	1.09046e-12	0.05	Domain of unknown function (DUF4188)	DUF4188
PF12902	3	2354	7.64331e-05	1.09046e-12	0.075	Ferritin-like	Ferritin-like
PF02643	70	12702	0.00178344	1.09046e-12	0.05	Uncharacterized ACR, COG1430	DUF192
PF17033	71	289	0.00180892	1.09046e-12	0.025	Carboxypeptidase controlling helical cell shape catalytic	Peptidase_M99
PF14358	33	1636	0.000840764	1.09046e-12	0.025	Domain of unknown function (DUF4405)	DUF4405
PF05402	7	13743	0.000178344	1.09046e-12	0.075	Coenzyme PQQ synthesis protein D (PqqD)	PqqD
PF12008	10	3544	0.000254777	1.09046e-12	0.05	Type I restriction and modification enzyme - subunit R C terminal	EcoR124_C
PF11160	11	4048	0.000280255	1.09046e-12	0.05	Hypervirulence associated proteins TUDOR domain	Hva1_TUDOR
PF11042	38	100	0.000968153	1.09046e-12	0.025	Protein of unknown function (DUF2750)	DUF2750
PF11239	15	3041	0.000382166	1.09046e-12	0.025	Protein of unknown function (DUF3040)	DUF3040
PF12277	8	3354	0.000203822	1.09046e-12	0.025	Protein of unknown function (DUF3618)	DUF3618
PF05719	4	1438	0.000101911	1.09046e-12	0.025	Golgi phosphoprotein 3 (GPP34)	GPP34
PF02979	9	1142	0.000229299	1.09046e-12	0.025	Nitrile hydratase, alpha chain	NHase_alpha
PF12982	1	229	2.54777e-05	1.09046e-12	0.025	Protein of unknown function (DUF3866)	DUF3866
PF09313	2	7	5.09554e-05	1.09046e-12	0.025	Domain of unknown function (DUF1971)	DUF1971
PF07371	2	1072	5.09554e-05	1.09046e-12	0.025	Protein of unknown function (DUF1490)	DUF1490
PF10759	1	1558	2.54777e-05	1.09046e-12	0.025	Protein of unknown function (DUF2587)	DUF2587
PF11303	3	1274	7.64331e-05	1.09046e-12	0.025	Protein of unknown function (DUF3105)	DUF3105
PF07553	4	1277	0.000101911	1.09046e-12	0.025	Host cell surface-exposed lipoprotein	Lipoprotein_Ltp
PF14325	2	2024	5.09554e-05	1.09046e-12	0.025	Domain of unknown function (DUF4383)	DUF4383
PF02622	1	55	2.54777e-05	1.09046e-12	0.025	Uncharacterized ACR, COG1678	DUF179
PF01187	3	826	7.64331e-05	1.09046e-12	0.025	Macrophage migration inhibitory factor (MIF)	MIF
PF03382	2	85	5.09554e-05	1.09046e-12	0.025	Mycoplasma protein of unknown function, DUF285	DUF285
PF16258	12	1814	0.000305732	1.09046e-12	0.025	Domain of unknown function (DUF4912)	DUF4912
PF12439	1	589	2.54777e-05	1.09046e-12	0.025	Glycogen debranching enzyme N terminal	GDE_N
PF01887	1	641	2.54777e-05	1.09046e-12	0.025	S-adenosyl-l-methionine hydroxide adenosyltransferase	SAM_adeno_trans
PF14082	1	79	2.54777e-05	1.09046e-12	0.025	Domain of unknown function (DUF4263)	DUF4263
PF13287	6	1224	0.000152866	5.45231e-13	0.025	Fn3 associated	Fn3_assoc
PF15899	2	26	5.09554e-05	5.45231e-13	0.025	BNR-Asp box repeat	BNR_6
PF10517	7	3197	0.000178344	5.45231e-13	0.05	Electron transfer DM13	DM13
PF08126	2	92	5.09554e-05	5.45231e-13	0.05	Propeptide_C25	Propeptide_C25
PF17127	10	202	0.000254777	5.45231e-13	0.025	Domain of unknown function (DUF5106)	DUF5106
PF16011	1	103	2.54777e-05	5.45231e-13	0.025	Carbohydrate-binding family 9	CBM9_2
PF12487	4	1757	0.000101911	5.45231e-13	0.05	Protein of unknown function (DUF3703)	DUF3703
PF16407	1	128	2.54777e-05	5.45231e-13	0.025	PKD-like family	PKD_2
PF15892	6	1491	0.000152866	5.45231e-13	0.1	BNR repeat-containing family member	BNR_4
PF01839	10	2736	0.000254777	5.45231e-13	0.05	FG-GAP repeat	FG-GAP
PF12869	3	296	7.64331e-05	5.45231e-13	0.025	tRNA_anti-like	tRNA_anti-like
PF00609	1	10	2.54777e-05	5.45231e-13	0.025	Diacylglycerol kinase accessory domain	DAGK_acc
PF11535	1	3	2.54777e-05	5.45231e-13	0.025	Calcium binding	Calci_bind_CcbP
PF00629	2	718	5.09554e-05	5.45231e-13	0.025	MAM domain, meprin/A5/mu	MAM
PF04298	4	8	0.000101911	5.45231e-13	0.05	Putative neutral zinc metallopeptidase	Zn_peptidase_2
PF04366	100	10832	0.00254777	5.45231e-13	0.075	Las17-binding protein actin regulator	Ysc84
PF08936	1	5	2.54777e-05	5.45231e-13	0.025	Carboxysome Shell Carbonic Anhydrase	CsoSCA
PF01693	1	2	2.54777e-05	5.45231e-13	0.025	Caulimovirus viroplasmin	Cauli_VI
PF08369	19	1894	0.000484076	5.45231e-13	0.05	Proto-chlorophyllide reductase 57 kD subunit	PCP_red
PF07596	3	6072	7.64331e-05	5.45231e-13	0.025	Protein of unknown function (DUF1559)	SBP_bac_10
PF07627	23	3810	0.000585987	5.45231e-13	0.075	Protein of unknown function (DUF1588)	PSCyt3
PF09865	2	40	5.09554e-05	5.45231e-13	0.025	Predicted periplasmic protein (DUF2092)	DUF2092
PF09617	2	20	5.09554e-05	5.45231e-13	0.025	CRISPR-associated protein GSU0053 (Cas_GSU0053)	Cas_GSU0053
PF01972	4	62	0.000101911	5.45231e-13	0.05	Serine dehydrogenase proteinase	SDH_sah
PF14079	750	1183	0.0191083	5.45231e-13	0.025	Domain of unknown function (DUF4260)	DUF4260
PF13789	10	2226	0.000254777	5.45231e-13	0.025	Domain of unknown function (DUF4181)	DUF4181
PF16481	9	202	0.000229299	5.45231e-13	0.025	Domain of unknown function (DUF5058)	DUF5058
PF11553	13	6753	0.00033121	5.45231e-13	0.025	Protein of unknown function (DUF3231)	DUF3231
PF08821	3	797	7.64331e-05	5.45231e-13	0.025	CGGC domain	CGGC
PF10850	39	1836	0.000993631	5.45231e-13	0.025	Protein of unknown function (DUF2653)	DUF2653
PF15599	37	107	0.000942675	5.45231e-13	0.025	Immunity protein 63	Imm63
PF12903	5	371	0.000127389	5.45231e-13	0.075	Protein of unknown function (DUF3830)	DUF3830
PF12638	5	998	0.000127389	5.45231e-13	0.025	Staygreen protein	Staygreen
PF14005	7	1729	0.000178344	5.45231e-13	0.025	YpjP-like protein	YpjP
PF14199	8	1600	0.000203822	5.45231e-13	0.025	Domain of unknown function (DUF4317)	DUF4317
PF09661	5	287	0.000127389	5.45231e-13	0.025	Protein of unknown function (DUF2398)	DUF2398
PF04256	2	878	5.09554e-05	5.45231e-13	0.025	Protein of unknown function (DUF434)	DUF434
PF14146	4	1525	0.000101911	5.45231e-13	0.025	Domain of unknown function (DUF4305)	DUF4305
PF11514	3	372	7.64331e-05	5.45231e-13	0.025	Protein of unknown function (DUF3219)	DUF3219
PF07632	4	94	0.000101911	5.45231e-13	0.025	Protein of unknown function (DUF1593)	DUF1593
PF08434	2	67	5.09554e-05	5.45231e-13	0.05	Calcium-activated chloride channel N terminal	CLCA
PF00504	209	4952	0.00532484	5.45231e-13	0.05	Chlorophyll A-B binding protein	Chloroa_b-bind
PF04029	5	2847	0.000127389	5.45231e-13	0.05	2-phosphosulpholactate phosphatase	2-ph_phosp
PF06902	3	6	7.64331e-05	5.45231e-13	0.05	Divergent 4Fe-4S mono-cluster	Fer4_19
PF07166	1	9	2.54777e-05	5.45231e-13	0.025	Protein of unknown function (DUF1398)	DUF1398
PF10134	2	6898	5.09554e-05	5.45231e-13	0.05	Replication initiator protein A	RPA
PF09866	113	3318	0.00287898	5.45231e-13	0.025	Uncharacterized protein conserved in bacteria (DUF2093)	DUF2093
PF00030	43	2850	0.00109554	5.45231e-13	0.025	Beta/Gamma crystallin	Crystall
PF06206	75	2067	0.00191083	5.45231e-13	0.05	CpeT/CpcT family (DUF1001)	CpeT
PF11376	32	1250	0.000815287	5.45231e-13	0.025	Protein of unknown function (DUF3179)	DUF3179
PF13755	22	4377	0.00056051	5.45231e-13	0.05	Sensor N-terminal transmembrane domain	Sensor_TM1
PF13756	21	2861	0.000535032	5.45231e-13	0.05	Stimulus-sensing domain	Stimulus_sens_1
PF14234	15	3522	0.000382166	5.45231e-13	0.05	Domain of unknown function (DUF4336)	DUF4336
PF14597	7	252	0.000178344	5.45231e-13	0.05	Metallo-beta-lactamase superfamily	Lactamase_B_5
PF08477	2	1146	5.09554e-05	5.45231e-13	0.05	Ras of Complex, Roc, domain of DAPkinase	Roc
PF01084	2	78	5.09554e-05	5.45231e-13	0.05	Ribosomal protein S18	Ribosomal_S18
PF14530	159	1891	0.00405096	5.45231e-13	0.025	Domain of unknown function (DUF4439)	DUF4439
PF16268	78	552	0.00198726	5.45231e-13	0.025	Domain of unknown function (DUF4921)	DUF4921
PF12282	2	1868	5.09554e-05	5.45231e-13	0.025	Signal transduction histidine kinase	H_kinase_N
PF04075	47	13418	0.00119745	5.45231e-13	0.025	F420H(2)-dependent quinone reductase	F420H2_quin_red
PF13250	5	206	0.000127389	5.45231e-13	0.025	Domain of unknown function (DUF4041)	DUF4041
PF11387	3	686	7.64331e-05	5.45231e-13	0.025	Protein of unknown function (DUF2795)	DUF2795
PF09663	1	305	2.54777e-05	5.45231e-13	0.025	Amidohydrolase ring-opening protein (Amido_AtzD_TrzD)	Amido_AtzD_TrzD
PF17198	18	2046	0.000458599	5.45231e-13	0.025	Spirocyclase AveC-like	AveC_like
PF03621	16	2882	0.000407643	5.45231e-13	0.025	MbtH-like protein	MbtH
PF11241	26	2322	0.00066242	5.45231e-13	0.025	Protein of unknown function (DUF3043)	DUF3043
PF08529	33	3167	0.000840764	5.45231e-13	0.025	NusA N-terminal domain	NusA_N
PF11838	2	3364	5.09554e-05	5.45231e-13	0.025	ERAP1-like C-terminal domain	ERAP1_C
PF11625	4	942	0.000101911	5.45231e-13	0.025	Protein of unknown function (DUF3253)	DUF3253
PF14020	1	477	2.54777e-05	5.45231e-13	0.025	Protein of unknown function (DUF4236)	DUF4236
PF07976	8	665	0.000203822	5.45231e-13	0.025	Phenol hydroxylase, C-terminal dimerisation domain	Phe_hydrox_dim
PF02983	2	477	5.09554e-05	5.45231e-13	0.025	Alpha-lytic protease prodomain	Pro_Al_protease
PF10774	8	1377	0.000203822	5.45231e-13	0.025	Domain of unknown function (DUF4226)	DUF4226
PF12225	2	210	5.09554e-05	5.45231e-13	0.025	Methylene-tetrahydrofolate reductase C terminal	MTHFR_C
PF02732	2	267	5.09554e-05	5.45231e-13	0.025	ERCC4 domain	ERCC4
PF13459	2	7696	5.09554e-05	5.45231e-13	0.025	4Fe-4S single cluster domain	Fer4_15
PF08665	1	214	2.54777e-05	5.45231e-13	0.025	PglZ domain	PglZ
PF12006	1	682	2.54777e-05	5.45231e-13	0.025	Protein of unknown function (DUF3500)	DUF3500
PF12388	1	52	2.54777e-05	5.45231e-13	0.025	Dual-action HEIGH metallo-peptidase	Peptidase_M57
PF14015	1	150	2.54777e-05	5.45231e-13	0.025	Protein of unknown function (DUF4231)	DUF4231
PF13398	1	1024	2.54777e-05	5.45231e-13	0.025	Peptidase M50B-like	Peptidase_M50B
PF08275	4	67	0.000101911	5.45231e-13	0.025	DNA primase catalytic core, N-terminal domain	Toprim_N
PF10555	1	54	2.54777e-05	5.45231e-13	0.025	Phospho-N-acetylmuramoyl-pentapeptide-transferase signature 1	MraY_sig1
PF07864	209	2442	0.00532484	5.45231e-13	0.025	Protein of unknown function (DUF1651)	DUF1651
PF11780	1	1500	2.54777e-05	5.45231e-13	0.025	Protein of unknown function (DUF3318)	DUF3318
PF09012	1	131	2.54777e-05	5.45231e-13	0.025	FeoC like transcriptional regulator	FeoC
PF04483	62	1487	0.00157962	5.45231e-13	0.025	Protein of unknown function (DUF565)	DUF565
PF01744	9	1449	0.000229299	5.45231e-13	0.025	GLTT repeat (6 copies)	GLTT
PF11171	1	16	2.54777e-05	5.45231e-13	0.025	Protein of unknown function (DUF2958)	DUF2958
PF12204	6	950	0.000152866	5.45231e-13	0.025	Domain of unknown function (DUF3598)	DUF3598
PF13884	1	189	2.54777e-05	5.45231e-13	0.025	Chaperone of endosialidase	Peptidase_S74
PF00283	16	2174	0.000407643	5.45231e-13	0.025	Cytochrome b559, alpha (gene psbE) and beta (gene psbF)subunits	Cytochrom_B559
PF01204	2	113	5.09554e-05	5.45231e-13	0.025	Trehalase	Trehalase
PF17210	1	1206	2.54777e-05	5.45231e-13	0.025	SdrD B-like domain	SdrD_B
PF11850	13	1314	0.00033121	5.45231e-13	0.05	Protein of unknown function (DUF3370)	DUF3370
PF05731	2	339	5.09554e-05	5.45231e-13	0.025	TROVE domain	TROVE
PF13431	1	1326	2.54777e-05	5.45231e-13	0.025	Tetratricopeptide repeat	TPR_17
PF10989	4	2252	0.000101911	5.45231e-13	0.025	Protein of unknown function (DUF2808)	DUF2808
PF06485	8	1589	0.000203822	5.45231e-13	0.025	RNA-binding protein Tab2/Atab2	Tab2_like
PF11965	2	1505	5.09554e-05	5.45231e-13	0.025	Domain of unknown function (DUF3479)	DUF3479
PF04685	7	741	0.000178344	5.45231e-13	0.025	Glycosyl-hydrolase family 116, catalytic region	DUF608
PF16203	1	308	2.54777e-05	5.45231e-13	0.025	ERCC3/RAD25/XPB C-terminal helicase	ERCC3_RAD25_C
PF14261	6	5016	0.000152866	5.45231e-13	0.025	Domain of unknown function (DUF4351)	DUF4351
PF10726	1	986	2.54777e-05	5.45231e-13	0.025	Protein of function (DUF2518)	DUF2518
PF14218	1	2015	2.54777e-05	5.45231e-13	0.025	Circadian oscillating protein COP23	COP23
PF00298	1	1059	2.54777e-05	5.45231e-13	0.025	Ribosomal protein L11, RNA binding domain	Ribosomal_L11
PF07176	2	3598	5.09554e-05	5.45231e-13	0.025	Alpha/beta hydrolase of unknown function (DUF1400)	DUF1400
PF06868	3	1985	7.64331e-05	5.45231e-13	0.025	Protein of unknown function (DUF1257)	DUF1257
PF04760	2	2210	5.09554e-05	5.45231e-13	0.025	Translation initiation factor IF-2, N-terminal region	IF2_N
PF01007	4	403	0.000101911	5.45231e-13	0.025	Inward rectifier potassium channel transmembrane domain	IRK
PF10049	2	1068	5.09554e-05	5.45231e-13	0.025	Protein of unknown function (DUF2283)	DUF2283
PF14076	1	365	2.54777e-05	5.45231e-13	0.025	Domain of unknown function (DUF4258)	DUF4258
PF02670	1	1087	2.54777e-05	5.45231e-13	0.025	1-deoxy-D-xylulose 5-phosphate reductoisomerase	DXP_reductoisom
PF04755	1	1387	2.54777e-05	5.45231e-13	0.025	PAP_fibrillin	PAP_fibrillin
PF02702	1	438	2.54777e-05	5.45231e-13	0.025	Osmosensitive K+ channel His kinase sensor domain	KdpD
PF13127	2	14	5.09554e-05	5.45231e-13	0.025	Protein of unknown function (DUF3955)	DUF3955
PF01531	1	223	2.54777e-05	5.45231e-13	0.025	Glycosyl transferase family 11	Glyco_transf_11
PF02085	186	1774	0.00473885	0	0.05	Class III cytochrome C family	Cytochrom_CIII
PF12838	454	138811	0.0115669	0	0.075	4Fe-4S dicluster domain	Fer4_7
PF04468	353	1207	0.00899363	0	0.025	PSP1 C-terminal conserved region	PSP1
PF14109	346	1202	0.00881529	0	0.025	GldH lipoprotein	GldH_lipo
PF00905	407	244992	0.0103694	0	0.125	Penicillin binding protein transpeptidase domain	Transpeptidase
PF01625	610	59823	0.0155414	0	0.225	Peptide methionine sulfoxide reductase	PMSR
PF00266	248	242251	0.00631847	0	0.175	Aminotransferase class-V	Aminotran_5
PF12680	125	103902	0.00318471	0	0.1	SnoaL-like domain	SnoaL_2
PF01551	144	202684	0.00366879	0	0.15	Peptidase family M23	Peptidase_M23
PF01564	75	40445	0.00191083	0	0.125	Spermine/spermidine synthase domain	Spermine_synth
PF13378	170	175723	0.00433121	0	0.2	Enolase C-terminal domain-like	MR_MLE_C
PF13520	170	242580	0.00433121	0	0.15	Amino acid permease	AA_permease_2
PF13478	42	37072	0.00107006	0	0.05	XdhC Rossmann domain	XdhC_C
PF13411	407	212892	0.0103694	0	0.175	MerR HTH family regulatory protein	MerR_1
PF01641	2973	53381	0.0757452	0	0.2	SelR domain	SelR
PF00462	198	125708	0.00504459	0	0.175	Glutaredoxin	Glutaredoxin
PF15418	5	522	0.000127389	0	0.025	Domain of unknown function (DUF4625)	DUF4625
PF01739	183	65601	0.00466242	0	0.15	CheR methyltransferase, SAM binding domain	CheR
PF08447	458	253180	0.0116688	0	0.225	PAS fold	PAS_3
PF03705	117	50975	0.00298089	0	0.1	CheR methyltransferase, all-alpha domain	CheR_N
PF00005	15918	3793595	0.405554	0	0.3	ABC transporter	ABC_tran
PF14905	66	22804	0.00168153	0	0.05	Outer membrane protein beta-barrel family	OMP_b-brl_3
PF00155	647	630806	0.0164841	0	0.225	Aminotransferase class I and II	Aminotran_1_2
PF00133	133	166555	0.00338854	0	0.15	tRNA synthetases class I (I, L, M and V)	tRNA-synt_1
PF08264	129	128968	0.00328662	0	0.15	Anticodon-binding domain of tRNA	Anticodon_1
PF13784	23	4547	0.000585987	0	0.05	Fic/DOC family N-terminal	Fic_N
PF02661	104	61352	0.00264968	0	0.15	Fic/DOC family	Fic
PF00270	1881	465925	0.0479236	0	0.2	DEAD/DEAH box helicase	DEAD
PF01479	192	282984	0.00489172	0	0.15	S4 domain	S4
PF01936	89	27264	0.00226752	0	0.075	NYN domain	NYN
PF04264	63	67056	0.0016051	0	0.15	YceI-like domain	YceI
PF02678	102	98563	0.00259873	0	0.125	Pirin	Pirin
PF02311	232	198972	0.00591083	0	0.125	AraC-like ligand binding domain	AraC_binding
PF00916	91	104581	0.00231847	0	0.175	Sulfate permease family	Sulfate_transp
PF00106	988	571482	0.025172	0	0.35	short chain dehydrogenase	adh_short
PF00248	271	320427	0.00690446	0	0.225	Aldo/keto reductase family	Aldo_ket_red
PF07687	451	285275	0.0114904	0	0.15	Peptidase dimerisation domain	M20_dimer
PF00728	63	19227	0.0016051	0	0.125	Glycosyl hydrolase family 20, catalytic domain	Glyco_hydro_20
PF00909	74	57558	0.00188535	0	0.125	Ammonium Transporter Family	Ammonium_transp
PF04055	648	652216	0.0165096	0	0.25	Radical SAM superfamily	Radical_SAM
PF08922	106	2825	0.00270064	0	0.075	Domain of unknown function (DUF1905)	DUF1905
PF02469	38	19414	0.000968153	0	0.175	Fasciclin domain	Fasciclin
PF13562	4	1179	0.000101911	0	0.025	Sugar nucleotidyl transferase	NTP_transf_4
PF01694	115	62090	0.00292994	0	0.125	Rhomboid family	Rhomboid
PF07670	47	130510	0.00119745	0	0.15	Nucleoside recognition	Gate
PF07664	14	6964	0.000356688	0	0.075	Ferrous iron transport protein B C terminus	FeoB_C
PF02421	18	7124	0.000458599	0	0.075	Ferrous iron transport protein B	FeoB_N
PF13899	16	47378	0.000407643	0	0.075	Thioredoxin-like	Thioredoxin_7
PF13561	930	791991	0.0236943	0	0.275	Enoyl-(Acyl carrier protein) reductase	adh_short_C2
PF13450	94	77873	0.0023949	0	0.15	NAD(P)-binding Rossmann-like domain	NAD_binding_8
PF00082	128	102215	0.00326115	0	0.175	Subtilase family	Peptidase_S8
PF01053	1169	131912	0.0297834	0	0.15	Cys/Met metabolism PLP-dependent enzyme	Cys_Met_Meta_PP
PF05036	97	127778	0.00247134	0	0.1	Sporulation related domain	SPOR
PF03306	104	327	0.00264968	0	0.025	Alpha-acetolactate decarboxylase	AAL_decarboxy
PF14509	18	2218	0.000458599	0	0.025	Glycosyl-hydrolase 97 C-terminal, oligomerisation	GH97_C
PF10566	18	2232	0.000458599	0	0.025	Glycoside hydrolase 97	Glyco_hydro_97
PF03572	103	71192	0.0026242	0	0.175	Peptidase family S41	Peptidase_S41
PF00877	11051	137692	0.281554	0	0.15	NlpC/P60 family	NLPC_P60
PF01098	43	20980	0.00109554	0	0.075	Cell cycle protein	FTSW_RODA_SPOVE
PF01223	56	16931	0.00142675	0	0.1	DNA/RNA non-specific endonuclease	Endonuclease_NS
PF01965	215	206935	0.00547771	0	0.15	DJ-1/PfpI family	DJ-1_PfpI
PF00486	2928	720569	0.0745987	0	0.125	Transcriptional regulatory protein, C terminal	Trans_reg_C
PF02687	331	305307	0.00843312	0	0.2	FtsX-like permease family	FtsX
PF14524	6	2200	0.000152866	0	0.075	Wzt C-terminal domain	Wzt_C
PF13193	2757	521014	0.070242	0	0.175	AMP-binding enzyme C-terminal domain	AMP-binding_C
PF00274	58	7595	0.00147771	0	0.1	Fructose-bisphosphate aldolase class-I	Glycolytic
PF08022	14	5343	0.000356688	0	0.05	FAD-binding domain	FAD_binding_8
PF10130	1	23	2.54777e-05	0	0.025	PIN domain	PIN_2
PF04542	446	483335	0.0113631	0	0.225	Sigma-70 region 2	Sigma70_r2
PF00903	695	376684	0.017707	0	0.225	Glyoxalase/Bleomycin resistance protein/Dioxygenase superfamily	Glyoxalase
PF13715	78	48742	0.00198726	0	0.125	CarboxypepD_reg-like domain	CarbopepD_reg_2
PF12450	8	7778	0.000203822	0	0.05	von Willebrand factor	vWF_A
PF10011	34	10109	0.000866242	0	0.1	Predicted membrane protein (DUF2254)	DUF2254
PF12867	137	40508	0.00349045	0	0.125	DinB superfamily	DinB_2
PF06283	36	8778	0.000917197	0	0.1	Trehalose utilisation	ThuA
PF12799	17	6628	0.000433121	0	0.1	Leucine Rich repeats (2 copies)	LRR_4
PF13905	17	3112	0.000433121	0	0.025	Thioredoxin-like	Thioredoxin_8
PF00226	153	134391	0.00389809	0	0.175	DnaJ domain	DnaJ
PF13585	19	12382	0.000484076	0	0.05	C-terminal domain of CHU protein family	CHU_C
PF00801	28	19120	0.000713376	0	0.125	PKD domain	PKD
PF00753	397	357788	0.0101146	0	0.3	Metallo-beta-lactamase superfamily	Lactamase_B
PF13581	23	36170	0.000585987	0	0.15	Histidine kinase-like ATPase domain	HATPase_c_2
PF07992	751	634063	0.0191338	0	0.275	Pyridine nucleotide-disulphide oxidoreductase	Pyr_redox_2
PF07055	14	12412	0.000356688	0	0.05	Enoyl reductase FAD binding domain	Eno-Rase_FAD_bd
PF12241	14	12660	0.000356688	0	0.05	Trans-2-enoyl-CoA reductase catalytic region	Enoyl_reductase
PF12242	14	12341	0.000356688	0	0.05	NAD(P)H binding domain of trans-2-enoyl-CoA reductase	Eno-Rase_NADH_b
PF09537	11	9020	0.000280255	0	0.05	Domain of unknown function (DUF2383)	DUF2383
PF00923	37	78232	0.000942675	0	0.15	Transaldolase/Fructose-6-phosphate aldolase	TAL_FSA
PF02779	86	202849	0.00219108	0	0.125	Transketolase, pyrimidine binding domain	Transket_pyr
PF00456	66	123369	0.00168153	0	0.15	Transketolase, thiamine diphosphate binding domain	Transketolase_N
PF10677	32	4742	0.000815287	0	0.05	Protein of unknown function (DUF2490)	DUF2490
PF03600	195	89646	0.00496815	0	0.15	Citrate transporter	CitMHS
PF11338	9	610	0.000229299	0	0.05	Protein of unknown function (DUF3140)	DUF3140
PF00392	658	775974	0.0167643	0	0.175	Bacterial regulatory proteins, gntR family	GntR
PF07883	371	275623	0.00945223	0	0.225	Cupin domain	Cupin_2
PF02563	19	63769	0.000484076	0	0.075	Polysaccharide biosynthesis/export protein	Poly_export
PF00742	21	59519	0.000535032	0	0.075	Homoserine dehydrogenase	Homoserine_dh
PF13336	27	28940	0.000687898	0	0.1	Acetyl-CoA hydrolase/transferase C-terminal domain	AcetylCoA_hyd_C
PF13372	15	12593	0.000382166	0	0.075	Alginate export	Alginate_exp
PF13426	574	251292	0.0146242	0	0.275	PAS domain	PAS_9
PF01520	40	83974	0.00101911	0	0.125	N-acetylmuramoyl-L-alanine amidase	Amidase_3
PF05193	516	124310	0.0131465	0	0.1	Peptidase M16 inactive domain	Peptidase_M16_C
PF00141	197	58474	0.00501911	0	0.125	Peroxidase	peroxidase
PF03022	10	5214	0.000254777	0	0.075	Major royal jelly protein	MRJP
PF00929	154	188570	0.00392357	0	0.125	Exonuclease	RNase_T
PF07690	1894	2016949	0.0482548	0	0.275	Major Facilitator Superfamily	MFS_1
PF12704	141	153935	0.00359236	0	0.2	MacB-like periplasmic core domain	MacB_PCD
PF01344	12	15055	0.000305732	0	0.1	Kelch motif	Kelch_1
PF13085	73	58060	0.00185987	0	0.125	2Fe-2S iron-sulfur cluster binding domain	Fer2_3
PF13183	123	103370	0.00313376	0	0.2	4Fe-4S dicluster domain	Fer4_8
PF00535	305	438773	0.0077707	0	0.25	Glycosyl transferase family 2	Glycos_transf_2
PF01833	12	4725	0.000305732	0	0.075	IPT/TIG domain	TIG
PF00702	157	220600	0.004	0	0.15	haloacid dehalogenase-like hydrolase	Hydrolase
PF12848	969	155656	0.0246879	0	0.175	ABC transporter	ABC_tran_Xtn
PF02769	2957	186829	0.0753376	0	0.175	AIR synthase related protein, C-terminal domain	AIRS_C
PF05430	33	29053	0.000840764	0	0.05	S-adenosyl-L-methionine-dependent methyltransferase	Methyltransf_30
PF00521	66	77832	0.00168153	0	0.125	DNA gyrase/topoisomerase IV, subunit A	DNA_topoisoIV
PF02861	130	130870	0.0033121	0	0.15	Clp amino terminal domain, pathogenicity island component	Clp_N
PF00004	229	351254	0.00583439	0	0.2	ATPase family associated with various cellular activities (AAA)	AAA
PF05618	14	24473	0.000356688	0	0.075	Putative ATP-dependant zinc protease	Zn_protease
PF00478	68	56807	0.00173248	0	0.1	IMP dehydrogenase / GMP reductase domain	IMPDH
PF04397	179	82650	0.00456051	0	0.125	LytTr DNA-binding domain	LytTR
PF08455	18	4408	0.000458599	0	0.05	Bacterial SNF2 helicase associated	SNF2_assoc
PF13180	65	171982	0.00165605	0	0.175	PDZ domain	PDZ_2
PF07715	3392	637824	0.0864204	0	0.175	TonB-dependent Receptor Plug Domain	Plug
PF01712	11	6330	0.000280255	0	0.075	Deoxynucleoside kinase	dNK
PF00488	15	51681	0.000382166	0	0.15	MutS domain V	MutS_V
PF14559	44	172302	0.00112102	0	0.2	Tetratricopeptide repeat	TPR_19
PF13483	45	31415	0.0011465	0	0.175	Beta-lactamase superfamily domain	Lactamase_B_3
PF02879	79	122976	0.00201274	0	0.125	Phosphoglucomutase/phosphomannomutase, alpha/beta/alpha domain II	PGM_PMM_II
PF02878	79	126527	0.00201274	0	0.125	Phosphoglucomutase/phosphomannomutase, alpha/beta/alpha domain I	PGM_PMM_I
PF00892	3238	899894	0.0824968	0	0.225	EamA-like transporter family	EamA
PF08240	1470	487162	0.0374522	0	0.225	Alcohol dehydrogenase GroES-like domain	ADH_N
PF09905	17	15014	0.000433121	0	0.05	DNA-binding protein VF530	VF530
PF00027	310	221904	0.00789809	0	0.2	Cyclic nucleotide-binding domain	cNMP_binding
PF00132	224	591512	0.00570701	0	0.2	Bacterial transferase hexapeptide (six repeats)	Hexapep
PF04613	17	33582	0.000433121	0	0.05	UDP-3-O-[3-hydroxymyristoyl] glucosamine N-acyltransferase, LpxD	LpxD
PF00171	1177	643683	0.0299873	0	0.175	Aldehyde dehydrogenase family	Aldedh
PF02080	2461	189527	0.0627006	0	0.125	TrkA-C domain	TrkA_C
PF04851	147	163936	0.00374522	0	0.15	Type III restriction enzyme, res subunit	ResIII
PF00756	199	113356	0.00507006	0	0.15	Putative esterase	Esterase
PF07308	93	36195	0.00236943	0	0.075	Protein of unknown function (DUF1456)	DUF1456
PF16881	17	29313	0.000433121	0	0.05	N-terminal domain of lipoyl synthase of Radical_SAM family	LIAS_N
PF09360	20	10041	0.000509554	0	0.15	Iron-binding zinc finger CDGSH type	zf-CDGSH
PF00593	3127	516585	0.0796688	0	0.15	TonB dependent receptor	TonB_dep_Rec
PF08002	557	7669	0.0141911	0	0.1	Protein of unknown function (DUF1697)	DUF1697
PF13860	4	28773	0.000101911	0	0.075	FlgD Ig-like domain	FlgD_ig
PF07495	27	17662	0.000687898	0	0.075	Y_Y_Y domain	Y_Y_Y
PF00196	486	625082	0.0123822	0	0.2	Bacterial regulatory proteins, luxR family	GerE
PF04173	2	265	5.09554e-05	0	0.025	TQO small subunit DoxD	DoxD
PF05592	13	6670	0.00033121	0	0.1	Bacterial alpha-L-rhamnosidase concanavalin-like domain	Bac_rhamnosid
PF14903	11	13782	0.000280255	0	0.075	WG containing repeat	WG_beta_rep
PF13421	13	1211	0.00033121	0	0.075	SPFH domain-Band 7 family	Band_7_1
PF13533	117	190435	0.00298089	0	0.15	Biotin-lipoyl like	Biotin_lipoyl_2
PF00664	523	367188	0.0133248	0	0.15	ABC transporter transmembrane region	ABC_membrane
PF00023	21	6766	0.000535032	0	0.1	Ankyrin repeat	Ank
PF06439	25	9011	0.000636943	0	0.125	Domain of Unknown Function (DUF1080)	DUF1080
PF02129	84	32744	0.00214013	0	0.1	X-Pro dipeptidyl-peptidase (S15 family)	Peptidase_S15
PF13545	219	124821	0.00557962	0	0.15	Crp-like helix-turn-helix domain	HTH_Crp_2
PF13673	138	201703	0.00351592	0	0.175	Acetyltransferase (GNAT) domain	Acetyltransf_10
PF14684	15	3683	0.000382166	0	0.05	Tricorn protease C1 domain	Tricorn_C1
PF01596	72	24007	0.00183439	0	0.15	O-methyltransferase	Methyltransf_3
PF10504	20	576	0.000509554	0	0.05	Protein of unknown function (DUF2452)	DUF2452
PF13365	81	138908	0.00206369	0	0.175	Trypsin-like peptidase domain	Trypsin_2
PF03901	1	77	2.54777e-05	0	0.025	Alg9-like mannosyltransferase family	Glyco_transf_22
PF13564	116	13819	0.00295541	0	0.125	DoxX-like family	DoxX_2
PF00069	162	141438	0.00412739	0	0.225	Protein kinase domain	Pkinase
PF07609	11	3211	0.000280255	0	0.05	Protein of unknown function (DUF1572)	DUF1572
PF13480	253	20541	0.00644586	0	0.1	Acetyltransferase (GNAT) domain	Acetyltransf_6
PF02810	39	104835	0.000993631	0	0.125	SEC-C motif	SEC-C
PF00389	136	186074	0.00346497	0	0.15	D-isomer specific 2-hydroxyacid dehydrogenase, catalytic domain	2-Hacid_dh
PF13086	45	19386	0.0011465	0	0.1	AAA domain	AAA_11
PF13087	35	22401	0.00089172	0	0.1	AAA domain	AAA_12
PF12697	896	250450	0.022828	0	0.15	Alpha/beta hydrolase family	Abhydrolase_6
PF00754	42	14419	0.00107006	0	0.1	F5/8 type C domain	F5_F8_type_C
PF12771	4	5377	0.000101911	0	0.025	Starch-binding associating with outer membrane	SusD-like_2
PF01035	238	100495	0.00606369	0	0.125	6-O-methylguanine DNA methyltransferase, DNA binding domain	DNA_binding_1
PF13432	145	243908	0.00369427	0	0.275	Tetratricopeptide repeat	TPR_16
PF00575	98	388737	0.00249682	0	0.175	S1 RNA binding domain	S1
PF01734	239	124034	0.00608917	0	0.15	Patatin-like phospholipase	Patatin
PF00672	2930	932920	0.0746497	0	0.2	HAMP domain	HAMP
PF00924	2395	201624	0.0610191	0	0.225	Mechanosensitive ion channel	MS_channel
PF03924	27	21554	0.000687898	0	0.1	CHASE domain	CHASE
PF01925	970	165328	0.0247134	0	0.125	Sulfite exporter TauE/SafE	TauE
PF01370	288	324324	0.00733758	0	0.225	NAD dependent epimerase/dehydratase family	Epimerase
PF01037	241	245369	0.00614013	0	0.125	Lrp/AsnC ligand binding domain	AsnC_trans_reg
PF05175	457	137913	0.0116433	0	0.125	Methyltransferase small domain	MTS
PF00563	11779	548655	0.300102	0	0.2	EAL domain	EAL
PF13592	18	17010	0.000458599	0	0.125	Winged helix-turn helix	HTH_33
PF04143	42	57661	0.00107006	0	0.125	Sulphur transport	Sulf_transp
PF09357	2	1337	5.09554e-05	0	0.025	RteC protein	RteC
PF13102	5	4312	0.000127389	0	0.025	Phage integrase SAM-like domain	Phage_int_SAM_5
PF00589	585	493359	0.0149045	0	0.25	Phage integrase family	Phage_integrase
PF11009	13	1149	0.00033121	0	0.025	Protein of unknown function (DUF2847)	DUF2847
PF00107	666	477901	0.0169682	0	0.2	Zinc-binding dehydrogenase	ADH_zinc_N
PF08818	45	20233	0.0011465	0	0.1	Domain of unknown function (DU1801)	DUF1801
PF13620	44	37346	0.00112102	0	0.15	Carboxypeptidase regulatory-like domain	CarboxypepD_reg
PF17137	10	3754	0.000254777	0	0.05	Domain of unknown function (DUF5110)	DUF5110
PF13802	20	20746	0.000509554	0	0.075	Galactose mutarotase-like	Gal_mutarotas_2
PF00122	130	204030	0.0033121	0	0.15	E1-E2 ATPase	E1-E2_ATPase
PF03860	8	3120	0.000203822	0	0.075	Domain of Unknown Function (DUF326)	DUF326
PF08757	15	2999	0.000382166	0	0.125	CotH kinase protein	CotH
PF03313	107	79322	0.00272611	0	0.075	Serine dehydratase alpha chain	SDH_alpha
PF04952	187	58973	0.00476433	0	0.075	Succinylglutamate desuccinylase / Aspartoacylase family	AstE_AspA
PF10990	73	2953	0.00185987	0	0.075	Protein of unknown function (DUF2809)	DUF2809
PF01063	191	101771	0.00486624	0	0.1	Amino-transferase class IV	Aminotran_4
PF00722	9	6150	0.000229299	0	0.075	Glycosyl hydrolases family 16	Glyco_hydro_16
PF01262	125	59706	0.00318471	0	0.15	Alanine dehydrogenase/PNT, C-terminal domain	AlaDh_PNT_C
PF04241	19	28217	0.000484076	0	0.075	Protein of unknown function (DUF423)	DUF423
PF07679	2	55	5.09554e-05	0	0.05	Immunoglobulin I-set domain	I-set
PF01432	73	76520	0.00185987	0	0.125	Peptidase family M3	Peptidase_M3
PF00583	1375	620081	0.0350318	0	0.175	Acetyltransferase (GNAT) family	Acetyltransf_1
PF01022	848	107801	0.0216051	0	0.125	Bacterial regulatory protein, arsR family	HTH_5
PF07695	78	24606	0.00198726	0	0.075	7TM diverse intracellular signalling	7TMR-DISM_7TM
PF03547	140	82880	0.00356688	0	0.15	Membrane transport protein	Mem_trans
PF07273	61	17833	0.00155414	0	0.05	Protein of unknown function (DUF1439)	DUF1439
PF00920	63	99375	0.0016051	0	0.125	Dehydratase family	ILVD_EDD
PF02775	296	266173	0.0075414	0	0.2	Thiamine pyrophosphate enzyme, C-terminal TPP binding domain	TPP_enzyme_C
PF00205	138	197827	0.00351592	0	0.175	Thiamine pyrophosphate enzyme, central domain	TPP_enzyme_M
PF00494	62	21798	0.00157962	0	0.075	Squalene/phytoene synthase	SQS_PSY
PF11751	3	5982	7.64331e-05	0	0.025	Type IX secretion system membrane protein PorP/SprF	PorP_SprF
PF13573	30	10407	0.000764331	0	0.025	SprB repeat	SprB
PF02368	21	12461	0.000535032	0	0.075	Bacterial Ig-like domain (group 2)	Big_2
PF16231	1	85	2.54777e-05	0	0.025	Domain of unknown function (DUF4890)	DUF4890
PF10946	2	159	5.09554e-05	0	0.025	Protein of unknown function DUF2625	DUF2625
PF01323	258	99652	0.00657325	0	0.1	DSBA-like thioredoxin domain	DSBA
PF13649	334	174231	0.00850955	0	0.275	Methyltransferase domain	Methyltransf_25
PF05495	2	22	5.09554e-05	0	0.025	CHY zinc finger	zf-CHY
PF13568	10	10514	0.000254777	0	0.025	Outer membrane protein beta-barrel domain	OMP_b-brl_2
PF01740	108	104675	0.00275159	0	0.2	STAS domain	STAS
PF06271	33	47636	0.000840764	0	0.125	RDD family	RDD
PF17032	32	687	0.000815287	0	0.05	zinc-ribbon family	zinc_ribbon_15
PF05096	24	4974	0.000611465	0	0.075	Glutamine cyclotransferase	Glu_cyclase_2
PF02482	4	8276	0.000101911	0	0.1	Sigma 54 modulation protein / S30EA ribosomal protein	Ribosomal_S30AE
PF01180	86	56618	0.00219108	0	0.125	Dihydroorotate dehydrogenase	DHO_dh
PF03785	1	12	2.54777e-05	0	0.025	Peptidase family C25, C terminal ig-like domain	Peptidase_C25_C
PF01364	2	1295	5.09554e-05	0	0.05	Peptidase family C25	Peptidase_C25
PF07920	9	2341	0.000229299	0	0.05	Protein of unknown function (DUF1684)	DUF1684
PF10002	62	2524	0.00157962	0	0.1	Predicted membrane protein (DUF2243)	DUF2243
PF01066	533	104542	0.0135796	0	0.15	CDP-alcohol phosphatidyltransferase	CDP-OH_P_transf
PF16117	1	165	2.54777e-05	0	0.025	Domain of unknown function (DUF4833)	DUF4833
PF01940	2	52	5.09554e-05	0	0.025	Integral membrane protein DUF92	DUF92
PF13438	14	34052	0.000356688	0	0.075	Domain of unknown function (DUF4113)	DUF4113
PF11799	119	72769	0.00303185	0	0.125	impB/mucB/samB family C-terminal domain	IMS_C
PF05816	11	4607	0.000280255	0	0.05	Toxic anion resistance protein (TelA)	TelA
PF11211	5	1562	0.000127389	0	0.075	Protein of unknown function (DUF2997)	DUF2997
PF00772	46	55591	0.00117197	0	0.125	DnaB-like helicase N terminal domain	DnaB
PF06821	27	19754	0.000687898	0	0.075	Serine hydrolase	Ser_hydrolase
PF00391	9640	134240	0.245605	0	0.125	PEP-utilising enzyme, mobile domain	PEP-utilizers
PF04325	84	29618	0.00214013	0	0.075	Protein of unknown function (DUF465)	DUF465
PF13369	9	22552	0.000229299	0	0.075	Transglutaminase-like superfamily	Transglut_core2
PF05684	11	4540	0.000280255	0	0.075	Protein of unknown function (DUF819)	DUF819
PF00208	170	55731	0.00433121	0	0.1	Glutamate/Leucine/Phenylalanine/Valine dehydrogenase	ELFV_dehydrog
PF02812	168	52910	0.00428025	0	0.1	Glu/Leu/Phe/Val dehydrogenase, dimerisation domain	ELFV_dehydrog_N
PF02386	721	48890	0.0183694	0	0.1	Cation transport protein	TrkH
PF14685	8	1512	0.000203822	0	0.05	Tricorn protease PDZ domain	Tricorn_PDZ
PF13437	187	196440	0.00476433	0	0.15	HlyD family secretion protein	HlyD_3
PF13404	147	77079	0.00374522	0	0.125	AsnC-type helix-turn-helix domain	HTH_AsnC-type
PF01230	39	77130	0.000993631	0	0.15	HIT domain	HIT
PF07924	3	126	7.64331e-05	0	0.025	Nuclease A inhibitor-like protein	NuiA
PF13419	155	352339	0.00394904	0	0.2	Haloacid dehalogenase-like hydrolase	HAD_2
PF02811	37	115251	0.000942675	0	0.15	PHP domain	PHP
PF11954	29	6719	0.000738854	0	0.125	Domain of unknown function (DUF3471)	DUF3471
PF14123	3	1182	7.64331e-05	0	0.025	Domain of unknown function (DUF4290)	DUF4290
PF13560	183	107751	0.00466242	0	0.15	Helix-turn-helix domain	HTH_31
PF05729	17	7172	0.000433121	0	0.1	NACHT domain	NACHT
PF13599	63	41874	0.0016051	0	0.15	Pentapeptide repeats (9 copies)	Pentapeptide_4
PF16347	26	11822	0.00066242	0	0.175	Domain of unknown function (DUF4976)	DUF4976
PF09678	23	13413	0.000585987	0	0.1	Cytochrome c oxidase caa3 assembly factor (Caa3_CtaG)	Caa3_CtaG
PF02283	49	28770	0.00124841	0	0.1	Cobinamide kinase / cobinamide phosphate guanyltransferase	CobU
PF11583	13	3825	0.00033121	0	0.05	P-aminobenzoate N-oxygenase AurF	AurF
PF05635	20	11764	0.000509554	0	0.1	23S rRNA-intervening sequence protein	23S_rRNA_IVP
PF03724	1570	36026	0.04	0	0.05	META domain	META
PF05163	21	21600	0.000535032	0	0.075	DinB family	DinB
PF02767	8	1289	0.000203822	0	0.075	DNA polymerase III beta subunit, central domain	DNA_pol3_beta_2
PF02768	8	1291	0.000203822	0	0.075	DNA polymerase III beta subunit, C-terminal domain	DNA_pol3_beta_3
PF00712	8	1285	0.000203822	0	0.075	DNA polymerase III beta subunit, N-terminal domain	DNA_pol3_beta
PF01687	8	34864	0.000203822	0	0.1	Riboflavin kinase	Flavokinase
PF03590	6	92	0.000152866	0	0.025	Aspartate-ammonia ligase	AsnA
PF01152	21	16900	0.000535032	0	0.125	Bacterial-like globin	Bac_globin
PF01595	184	86156	0.0046879	0	0.175	Cyclin M transmembrane N-terminal domain	DUF21
PF08446	13	1483	0.00033121	0	0.075	PAS fold	PAS_2
PF07494	78	30674	0.00198726	0	0.1	Two component regulator propeller	Reg_prop
PF03693	121	20637	0.0030828	0	0.05	Bacterial antitoxin of ParD toxin-antitoxin type II system and RHH	ParD_antitoxin
PF11964	20	7072	0.000509554	0	0.1	SpoIIAA-like	SpoIIAA-like
PF04773	51	77072	0.00129936	0	0.075	FecR protein	FecR
PF08000	13	4739	0.00033121	0	0.075	Bacterial PH domain	bPH_1
PF12831	11	16474	0.000280255	0	0.125	FAD dependent oxidoreductase	FAD_oxidored
PF01968	19	21466	0.000484076	0	0.1	Hydantoinase/oxoprolinase	Hydantoinase_A
PF00775	13	41674	0.00033121	0	0.125	Dioxygenase	Dioxygenase_C
PF09933	2	5	5.09554e-05	0	0.025	Predicted small integral membrane protein (DUF2165)	DUF2165
PF00152	335	118871	0.00853503	0	0.1	tRNA synthetases class II (D, K and N)	tRNA-synt_2
PF00294	134	316185	0.00341401	0	0.15	pfkB family carbohydrate kinase	PfkB
PF01904	18	36738	0.000458599	0	0.15	Protein of unknown function DUF72	DUF72
PF01755	4	10202	0.000101911	0	0.1	Glycosyltransferase family 25 (LPS biosynthesis protein)	Glyco_transf_25
PF01145	98	154624	0.00249682	0	0.125	SPFH domain / Band 7 family	Band_7
PF01521	92	110562	0.00234395	0	0.125	Iron-sulphur cluster biosynthesis	Fe-S_biosyn
PF02153	4	33775	0.000101911	0	0.075	Prephenate dehydrogenase	PDH
PF00528	3036	2103400	0.0773503	0	0.2	Binding-protein-dependent transport system inner membrane component	BPD_transp_1
PF12969	9	9861	0.000229299	0	0.075	Domain of Unknown Function with PDB structure (DUF3857)	DUF3857
PF06762	4	1501	0.000101911	0	0.075	Lipase maturation factor	LMF1
PF04229	621	16376	0.0158217	0	0.1	GrpB protein	GrpB
PF13563	53	23444	0.00135032	0	0.125	2'-5' RNA ligase superfamily	2_5_RNA_ligase2
PF00014	2	12	5.09554e-05	0	0.025	Kunitz/Bovine pancreatic trypsin inhibitor domain	Kunitz_BPTI
PF01032	11237	221286	0.286293	0	0.1	FecCD transport family	FecCD
PF01497	1575	181198	0.0401274	0	0.15	Periplasmic binding protein	Peripla_BP_2
PF00216	7707	144474	0.196357	0	0.125	Bacterial DNA-binding protein	Bac_DNA_binding
PF00255	9948	52615	0.253452	0	0.1	Glutathione peroxidase	GSHPx
PF12724	22	23482	0.00056051	0	0.1	Flavodoxin domain	Flavodoxin_5
PF02567	189	54772	0.00481529	0	0.15	Phenazine biosynthesis-like protein	PhzC-PhzF
PF11790	2	192	5.09554e-05	0	0.025	Glycosyl hydrolase catalytic core	Glyco_hydro_cc
PF14602	150	122354	0.00382166	0	0.15	Hexapeptide repeat of succinyl-transferase	Hexapep_2
PF02894	90	129407	0.00229299	0	0.25	Oxidoreductase family, C-terminal alpha/beta domain	GFO_IDH_MocA_C
PF02803	1466	219546	0.0373503	0	0.125	Thiolase, C-terminal domain	Thiolase_C
PF01329	21	20372	0.000535032	0	0.1	Pterin 4 alpha carbinolamine dehydratase	Pterin_4a
PF03992	133	122052	0.00338854	0	0.2	Antibiotic biosynthesis monooxygenase	ABM
PF17189	70	3333	0.00178344	0	0.075	Glycosyl hydrolase family 30 beta sandwich domain	Glyco_hydro_30C
PF02055	73	3395	0.00185987	0	0.075	Glycosyl hydrolase family 30 TIM-barrel domain	Glyco_hydro_30
PF08239	61	73514	0.00155414	0	0.125	Bacterial SH3 domain	SH3_3
PF14240	5	2427	0.000127389	0	0.1	YHYH protein	YHYH
PF01852	3	6226	7.64331e-05	0	0.05	START domain	START
PF03200	1	766	2.54777e-05	0	0.025	Glycosyl hydrolase family 63 C-terminal domain	Glyco_hydro_63
PF12684	8	6011	0.000203822	0	0.075	PDDEXK-like domain of unknown function (DUF3799)	DUF3799
PF02743	595	150345	0.0151592	0	0.125	Cache domain	dCache_1
PF00364	96	282379	0.00244586	0	0.15	Biotin-requiring enzyme	Biotin_lipoyl
PF05199	58	99958	0.00147771	0	0.15	GMC oxidoreductase	GMC_oxred_C
PF03601	139	31170	0.0035414	0	0.125	Conserved hypothetical protein 698	Cons_hypoth698
PF10378	2	2	5.09554e-05	0	0.025	Putative RRM domain	RRM
PF13308	9	4906	0.000229299	0	0.075	YARHG domain	YARHG
PF03061	601	263443	0.0153121	0	0.125	Thioesterase superfamily	4HBT
PF01028	3	1847	7.64331e-05	0	0.05	Eukaryotic DNA topoisomerase I, catalytic core	Topoisom_I
PF13858	5	1843	0.000127389	0	0.025	Protein of unknown function (DUF4199)	DUF4199
PF00793	10481	111283	0.267032	0	0.1	DAHP synthetase I family	DAHP_synth_1
PF13374	26	18943	0.00066242	0	0.175	Tetratricopeptide repeat	TPR_10
PF12412	5	4304	0.000127389	0	0.05	Protein of unknown function (DUF3667)	DUF3667
PF06491	8	5412	0.000203822	0	0.05	Disulphide isomerase	Disulph_isomer
PF00265	8	21906	0.000203822	0	0.075	Thymidine kinase	TK
PF16925	12	33189	0.000305732	0	0.1	Tetracyclin repressor-like, C-terminal domain	TetR_C_13
PF13567	12	22972	0.000305732	0	0.075	Domain of unknown function (DUF4131)	DUF4131
PF16655	20	2214	0.000509554	0	0.05	PhoD-like phosphatase, N-terminal domain	PhoD_N
PF04279	2601	31030	0.0662675	0	0.1	Intracellular septation protein A	IspA
PF13616	2279	75688	0.0580637	0	0.15	PPIC-type PPIASE domain	Rotamase_3
PF13857	26	4622	0.00066242	0	0.075	Ankyrin repeats (many copies)	Ank_5
PF00060	2	94	5.09554e-05	0	0.05	Ligand-gated ion channel	Lig_chan
PF02447	46	91357	0.00117197	0	0.125	GntP family permease	GntP_permease
PF01244	23	29012	0.000585987	0	0.125	Membrane dipeptidase (Peptidase family M19)	Peptidase_M19
PF01746	56	40267	0.00142675	0	0.1	tRNA (Guanine-1)-methyltransferase	tRNA_m1G_MT
PF09996	139	7027	0.0035414	0	0.125	Uncharacterized protein conserved in bacteria (DUF2237)	DUF2237
PF03629	14	4621	0.000356688	0	0.1	Carbohydrate esterase, sialic acid-specific acetylesterase	SASA
PF07705	15	1283	0.000382166	0	0.05	CARDB	CARDB
PF16371	2	577	5.09554e-05	0	0.025	N terminal of Calcineurin-like phosphoesterase	MetallophosN
PF16370	2	563	5.09554e-05	0	0.025	C terminal of Calcineurin-like phosphoesterase	MetallophosC
PF08713	140	15069	0.00356688	0	0.125	DNA alkylation repair enzyme	DNA_alkylation
PF09844	76	1610	0.00193631	0	0.075	Uncharacterized conserved protein (COG2071)	DUF2071
PF16338	7	3704	0.000178344	0	0.05	Domain of unknown function (DUF4968)	DUF4968
PF03144	86	216769	0.00219108	0	0.15	Elongation factor Tu domain 2	GTP_EFTU_D2
PF00679	86	131370	0.00219108	0	0.15	Elongation factor G C-terminus	EFG_C
PF13474	18	19189	0.000458599	0	0.15	SnoaL-like domain	SnoaL_3
PF10977	3	9086	7.64331e-05	0	0.075	Protein of unknown function (DUF2797)	DUF2797
PF04434	21	6958	0.000535032	0	0.1	SWIM zinc finger	SWIM
PF00370	33	167721	0.000840764	0	0.175	FGGY family of carbohydrate kinases, N-terminal domain	FGGY_N
PF02782	34	170231	0.000866242	0	0.175	FGGY family of carbohydrate kinases, C-terminal domain	FGGY_C
PF16940	1	9	2.54777e-05	0	0.025	Chloroplast envelope transporter	Tic110
PF03952	476	39596	0.0121274	0	0.125	Enolase, N-terminal domain	Enolase_N
PF00579	297	95693	0.00756688	0	0.1	tRNA synthetases class I (W and Y)	tRNA-synt_1b
PF03702	292	33590	0.00743949	0	0.075	Anhydro-N-acetylmuramic acid kinase	AnmK
PF06172	284	9008	0.00723567	0	0.125	Cupin superfamily (DUF985)	Cupin_5
PF04982	104	18219	0.00264968	0	0.125	HPP family	HPP
PF04107	37	31037	0.000942675	0	0.1	Glutamate-cysteine ligase family 2(GCS2)	GCS2
PF12794	2226	28387	0.0567134	0	0.1	Mechanosensitive ion channel inner membrane domain 1	MscS_TM
PF12795	2198	27363	0.056	0	0.1	Mechanosensitive ion channel porin domain	MscS_porin
PF00999	2452	197972	0.0624713	0	0.125	Sodium/hydrogen exchanger family	Na_H_Exchanger
PF13276	412	151746	0.0104968	0	0.15	HTH-like domain	HTH_21
PF13964	3	2849	7.64331e-05	0	0.075	Kelch motif	Kelch_6
PF07646	1	31	2.54777e-05	0	0.025	Kelch motif	Kelch_2
PF01451	57	80414	0.00145223	0	0.15	Low molecular weight phosphotyrosine protein phosphatase	LMWPc
PF00211	141	71985	0.00359236	0	0.125	Adenylate and Guanylate cyclase catalytic domain	Guanylate_cyc
PF00011	44	78613	0.00112102	0	0.125	Hsp20/alpha crystallin family	HSP20
PF12698	128	117962	0.00326115	0	0.1	ABC-2 family transporter protein	ABC2_membrane_3
PF03006	37	36256	0.000942675	0	0.125	Haemolysin-III related	HlyIII
PF06769	61	10936	0.00155414	0	0.125	YoeB-like toxin of bacterial type II toxin-antitoxin system	YoeB_toxin
PF02514	5	4736	0.000127389	0	0.075	CobN/Magnesium Chelatase	CobN-Mg_chel
PF00198	26	96994	0.00066242	0	0.125	2-oxoacid dehydrogenases acyltransferase (catalytic domain)	2-oxoacid_dh
PF07697	2	406	5.09554e-05	0	0.05	7TM-HD extracellular	7TMR-HDED
PF03054	60	40760	0.00152866	0	0.1	tRNA methyl transferase	tRNA_Me_trans
PF00441	1952	428588	0.0497325	0	0.15	Acyl-CoA dehydrogenase, C-terminal domain	Acyl-CoA_dh_1
PF08238	425	391436	0.010828	0	0.075	Sel1 repeat	Sel1
PF13353	75	179829	0.00191083	0	0.175	4Fe-4S single cluster domain	Fer4_12
PF04012	98	39039	0.00249682	0	0.075	PspA/IM30 family	PspA_IM30
PF03551	138	74671	0.00351592	0	0.15	Transcriptional regulator PadR-like family	PadR
PF07364	13	10940	0.00033121	0	0.1	Metallopeptidase family M81	DUF1485
PF13473	12	27800	0.000305732	0	0.125	Cupredoxin-like domain	Cupredoxin_1
PF00482	17	163176	0.000433121	0	0.05	Type II secretion system (T2SS), protein F	T2SSF
PF08332	2	2	5.09554e-05	0	0.025	Calcium/calmodulin dependent protein kinase II association domain	CaMKII_AD
PF10057	104	4956	0.00264968	0	0.075	Uncharacterized conserved protein (DUF2294)	DUF2294
PF06723	6	34054	0.000152866	0	0.05	MreB/Mbl protein	MreB_Mbl
PF07394	25	21044	0.000636943	0	0.175	Protein of unknown function (DUF1501)	DUF1501
PF12098	1	20	2.54777e-05	0	0.025	Protein of unknown function (DUF3574)	DUF3574
PF14086	1	2	2.54777e-05	0	0.025	Domain of unknown function (DUF4266)	DUF4266
PF12094	2	1862	5.09554e-05	0	0.05	Protein of unknown function (DUF3570)	DUF3570
PF03150	28	33115	0.000713376	0	0.075	Di-haem cytochrome c peroxidase	CCP_MauG
PF03764	7	55119	0.000178344	0	0.1	Elongation factor G, domain IV	EFG_IV
PF06262	3	3814	7.64331e-05	0	0.075	Zincin-like metallopeptidase	Zincin_1
PF07238	199	108271	0.00507006	0	0.125	PilZ domain	PilZ
PF13414	103	39415	0.0026242	0	0.15	TPR repeat	TPR_11
PF01507	161	95552	0.00410191	0	0.125	Phosphoadenosine phosphosulfate reductase family	PAPS_reduct
PF00989	236	227572	0.00601274	0	0.175	PAS fold	PAS
PF04455	5	555	0.000127389	0	0.05	LOR/SDH bifunctional enzyme conserved region	Saccharop_dh_N
PF01555	22	68456	0.00056051	0	0.125	DNA methylase	N6_N4_Mtase
PF17147	147	22897	0.00374522	0	0.1	Pyruvate:ferredoxin oxidoreductase core domain II	PFOR_II
PF01855	161	25451	0.00410191	0	0.1	Pyruvate flavodoxin/ferredoxin oxidoreductase, thiamine diP-bdg	POR_N
PF01558	158	43083	0.00402548	0	0.125	Pyruvate ferredoxin/flavodoxin oxidoreductase	POR
PF06778	2	2541	5.09554e-05	0	0.05	Chlorite dismutase	Chlor_dismutase
PF07726	21	33654	0.000535032	0	0.075	ATPase family associated with various cellular activities (AAA)	AAA_3
PF13828	34	1921	0.000866242	0	0.075	Domain of unknown function (DUF4190)	DUF4190
PF14237	11	8110	0.000280255	0	0.1	GYF domain 2	GYF_2
PF10825	6	1843	0.000152866	0	0.05	Protein of unknown function (DUF2752)	DUF2752
PF07631	23	3648	0.000585987	0	0.075	Protein of unknown function (DUF1592)	PSD4
PF07586	20	3805	0.000509554	0	0.075	Protein of unknown function (DUF1552)	HXXSHH
PF07587	12	6651	0.000305732	0	0.075	Protein of unknown function (DUF1553)	PSD1
PF07583	12	6617	0.000305732	0	0.075	Protein of unknown function (DUF1549)	PSCyt2
PF07635	13	6774	0.00033121	0	0.075	Planctomycete cytochrome C	PSCyt1
PF01661	11	24728	0.000280255	0	0.075	Macro domain	Macro
PF03492	8	231	0.000203822	0	0.05	SAM dependent carboxyl methyltransferase	Methyltransf_7
PF03951	13	43797	0.00033121	0	0.125	Glutamine synthetase, beta-Grasp domain	Gln-synt_N
PF06094	18	30754	0.000458599	0	0.075	Gamma-glutamyl cyclotransferase, AIG2-like	GGACT
PF08410	4	12932	0.000101911	0	0.05	Domain of unknown function (DUF1737)	DUF1737
PF00140	129	88121	0.00328662	0	0.125	Sigma-70 factor, region 1,2	Sigma70_r1_2
PF04539	46	109945	0.00117197	0	0.15	Sigma-70 region 3	Sigma70_r3
PF05448	4	1453	0.000101911	0	0.05	Acetyl xylan esterase (AXE1)	AXE1
PF16326	810	45003	0.0206369	0	0.125	ABC transporter C-terminal domain	ABC_tran_CTD
PF07516	7	36451	0.000178344	0	0.075	SecA Wing and Scaffold domain	SecA_SW
PF07517	6	37756	0.000152866	0	0.075	SecA DEAD-like domain	SecA_DEAD
PF01043	7	37068	0.000178344	0	0.1	SecA preprotein cross-linking domain	SecA_PP_bind
PF10055	1	14	2.54777e-05	0	0.025	Uncharacterized small protein (DUF2292)	DUF2292
PF04972	31	137905	0.000789809	0	0.075	BON domain	BON
PF01256	9	35367	0.000229299	0	0.075	Carbohydrate kinase	Carb_kinase
PF04461	141	29001	0.00359236	0	0.075	Protein of unknown function (DUF520)	DUF520
PF04306	2	1784	5.09554e-05	0	0.05	Protein of unknown function (DUF456)	DUF456
PF04376	59	19223	0.00150318	0	0.05	Arginine-tRNA-protein transferase, N terminus	ATE_N
PF03168	4	8685	0.000101911	0	0.05	Late embryogenesis abundant protein	LEA_2
PF13379	58	54380	0.00147771	0	0.1	NMT1-like family	NMT1_2
PF01264	150	33365	0.00382166	0	0.05	Chorismate synthase	Chorismate_synt
PF02348	13	42914	0.00033121	0	0.1	Cytidylyltransferase	CTP_transf_3
PF06039	298	26619	0.00759236	0	0.125	Malate:quinone oxidoreductase (Mqo)	Mqo
PF12860	33	47833	0.000840764	0	0.075	PAS fold	PAS_7
PF09994	7	21179	0.000178344	0	0.075	Uncharacterized alpha/beta hydrolase domain (DUF2235)	DUF2235
PF05683	98	55513	0.00249682	0	0.075	Fumarase C-terminus	Fumerase_C
PF05681	97	55775	0.00247134	0	0.075	Fumarate hydratase (Fumerase)	Fumerase
PF13103	12	23953	0.000305732	0	0.05	TonB C terminal	TonB_2
PF13692	65	71025	0.00165605	0	0.1	Glycosyl transferases group 1	Glyco_trans_1_4
PF12038	43	858	0.00109554	0	0.05	Domain of unknown function (DUF3524)	DUF3524
PF07043	25	30707	0.000636943	0	0.075	Protein of unknown function (DUF1328)	DUF1328
PF03588	15	32109	0.000382166	0	0.05	Leucyl/phenylalanyl-tRNA protein transferase	Leu_Phe_trans
PF13744	10	19737	0.000254777	0	0.075	Helix-turn-helix domain	HTH_37
PF13551	16	22285	0.000407643	0	0.15	Winged helix-turn helix	HTH_29
PF07963	55	282271	0.00140127	0	0.15	Prokaryotic N-terminal methylation motif	N_methyl
PF02599	4	29826	0.000101911	0	0.05	Global regulator protein family	CsrA
PF13360	911	95186	0.0232102	0	0.175	PQQ-like domain	PQQ_2
PF12894	4	137	0.000101911	0	0.025	Anaphase-promoting complex subunit 4 WD40 domain	ANAPC4_WD40
PF13589	38	56105	0.000968153	0	0.1	Histidine kinase-, DNA gyrase B-, and HSP90-like ATPase	HATPase_c_3
PF00183	114	35229	0.00290446	0	0.075	Hsp90 protein	HSP90
PF04151	20	24889	0.000509554	0	0.1	Bacterial pre-peptidase C-terminal domain	PPC
PF07862	22	4131	0.00056051	0	0.075	Nif11 domain	Nif11
PF07638	1	727	2.54777e-05	0	0.025	ECF sigma factor	Sigma70_ECF
PF07593	4	3161	0.000101911	0	0.075	ASPIC and UnbV	UnbV_ASPIC
PF04832	11	1897	0.000280255	0	0.075	SOUL heme-binding protein	SOUL
PF04392	129	18345	0.00328662	0	0.1	ABC transporter substrate binding protein	ABC_sub_bind
PF03806	13	17331	0.00033121	0	0.1	AbgT putative transporter family	ABG_transport
PF07396	6	14168	0.000152866	0	0.05	Phosphate-selective porin O and P	Porin_O_P
PF08543	37	80979	0.000942675	0	0.15	Phosphomethylpyrimidine kinase	Phos_pyr_kin
PF01969	2	1831	5.09554e-05	0	0.05	Protein of unknown function DUF111	DUF111
PF01202	42	83094	0.00107006	0	0.1	Shikimate kinase	SKI
PF00764	50	37461	0.00127389	0	0.1	Arginosuccinate synthase	Arginosuc_synth
PF12679	44	27341	0.00112102	0	0.1	ABC-2 family transporter protein	ABC2_membrane_2
PF07626	15	3051	0.000382166	0	0.075	Protein of unknown function (DUF1587)	PSD3
PF07637	14	3259	0.000356688	0	0.075	Protein of unknown function (DUF1595)	PSD5
PF00988	2	4324	5.09554e-05	0	0.05	Carbamoyl-phosphate synthase small chain, CPSase domain	CPSase_sm_chain
PF00814	25	74477	0.000636943	0	0.1	Glycoprotease family	Peptidase_M22
PF08459	19	32654	0.000484076	0	0.05	UvrC Helix-hairpin-helix N-terminal	UvrC_HhH_N
PF04230	15	26818	0.000382166	0	0.125	Polysaccharide pyruvyl transferase	PS_pyruv_trans
PF01612	260	71050	0.0066242	0	0.075	3'-5' exonuclease	DNA_pol_A_exo1
PF13231	125	45625	0.00318471	0	0.1	Dolichyl-phosphate-mannose-protein mannosyltransferase	PMT_2
PF07585	1	344	2.54777e-05	0	0.025	Putative beta barrel porin-7 (BBP7)	BBP7
PF01957	24	34917	0.000611465	0	0.1	NfeD-like C-terminal, partner-binding	NfeD
PF03446	34	168157	0.000866242	0	0.175	NAD binding domain of 6-phosphogluconate dehydrogenase	NAD_binding_2
PF01634	3	33308	7.64331e-05	0	0.075	ATP phosphoribosyltransferase	HisG
PF02335	1	45	2.54777e-05	0	0.025	Cytochrome c552	Cytochrom_C552
PF03264	17	36327	0.000433121	0	0.05	NapC/NirT cytochrome c family, N-terminal region	Cytochrom_NNT
PF10672	36	58552	0.000917197	0	0.075	S-adenosylmethionine-dependent methyltransferase	Methyltrans_SAM
PF04342	6	8009	0.000152866	0	0.05	Putative member of DMT superfamily (DUF486)	DMT_6
PF13407	447	214379	0.0113885	0	0.1	Periplasmic binding protein domain	Peripla_BP_4
PF00856	4	2004	0.000101911	0	0.075	SET domain	SET
PF00330	283	132621	0.00721019	0	0.15	Aconitase family (aconitate hydratase)	Aconitase
PF09508	38	408	0.000968153	0	0.025	Lacto-N-biose phosphorylase N-terminal TIM barrel domain	Lact_bio_phlase
PF04299	649	16272	0.016535	0	0.075	Putative FMN-binding domain	FMN_bind_2
PF01565	886	210881	0.0225732	0	0.2	FAD binding domain	FAD_binding_4
PF01131	22	75691	0.00056051	0	0.1	DNA topoisomerase	Topoisom_bac
PF12395	21	4464	0.000535032	0	0.05	Protein of unknown function	DUF3658
PF03417	60	7476	0.00152866	0	0.05	Acyl-coenzyme A:6-aminopenicillanic acid acyl-transferase	AAT
PF01373	7	447	0.000178344	0	0.025	Glycosyl hydrolase family 14	Glyco_hydro_14
PF12655	76	756	0.00193631	0	0.025	Domain of unknown function (DUF3787)	DUF3787
PF06725	447	40676	0.0113885	0	0.075	3D domain	3D
PF13657	67	26787	0.00170701	0	0.125	HipA N-terminal domain	Couple_hipA
PF07805	67	33513	0.00170701	0	0.1
PF14659	36	22640	0.000917197	0	0.05	Phage integrase, N-terminal SAM-like domain	Phage_int_SAM_3
PF03725	85	97011	0.00216561	0	0.1	3' exoribonuclease family, domain 2	RNase_PH_C
PF01471	165	115427	0.00420382	0	0.125	Putative peptidoglycan binding domain	PG_binding_1
PF10593	11	2067	0.000280255	0	0.075	Z1 domain	Z1
PF01863	101	43132	0.00257325	0	0.1	Protein of unknown function DUF45	DUF45
PF01476	252	247206	0.00642038	0	0.1	LysM domain	LysM
PF01810	425	279551	0.010828	0	0.1	LysE type translocator	LysE
PF01243	105	92861	0.00267516	0	0.125	Pyridoxamine 5'-phosphate oxidase	Putative_PNPOx
PF01225	62	142544	0.00157962	0	0.125	Mur ligase family, catalytic domain	Mur_ligase
PF13377	156	321151	0.00397452	0	0.125	Periplasmic binding protein-like domain	Peripla_BP_3
PF07282	61	40509	0.00155414	0	0.15	Putative transposase DNA-binding domain	OrfB_Zn_ribbon
PF07552	16	1873	0.000407643	0	0.05	Spore Coat Protein X and V domain	Coat_X
PF01584	786	174153	0.0200255	0	0.075	CheW-like domain	CheW
PF04131	49	1556	0.00124841	0	0.05	Putative N-acetylmannosamine-6-phosphate epimerase	NanE
PF00701	251	124224	0.0063949	0	0.1	Dihydrodipicolinate synthetase family	DHDPS
PF00704	45	39718	0.0011465	0	0.075	Glycosyl hydrolases family 18	Glyco_hydro_18
PF12811	22	1557	0.00056051	0	0.025	Bax inhibitor 1 like	BaxI_1
PF01627	1416	212663	0.0360764	0	0.1	Hpt domain	Hpt
PF09290	21	12701	0.000535032	0	0.075	Prokaryotic acetaldehyde dehydrogenase, dimerisation	AcetDehyd-dimer
PF01477	68	212	0.00173248	0	0.025	PLAT/LH2 domain	PLAT
PF03773	96	34221	0.00244586	0	0.1	Predicted permease	ArsP_1
PF02666	137	39816	0.00349045	0	0.1	Phosphatidylserine decarboxylase	PS_Dcarbxylase
PF00395	137	98009	0.00349045	0	0.1	S-layer homology domain	SLH
PF04069	116	102399	0.00295541	0	0.075	Substrate binding domain of ABC-type glycine betaine transport system	OpuAC
PF13347	182	91677	0.00463694	0	0.075	MFS/sugar transport protein	MFS_2
PF14169	5	2618	0.000127389	0	0.025	Cold-inducible protein YdjO	YdjO
PF00251	185	20918	0.00471338	0	0.05	Glycosyl hydrolases family 32 N-terminal domain	Glyco_hydro_32N
PF00269	84	21268	0.00214013	0	0.05	Small, acid-soluble spore proteins, alpha/beta type	SASP
PF11907	55	3770	0.00140127	0	0.1	Domain of unknown function (DUF3427)	DUF3427
PF14398	23	8613	0.000585987	0	0.025	YheC/D like ATP-grasp	ATPgrasp_YheCD
PF12729	171	101412	0.00435669	0	0.075	Four helix bundle sensory module for signal transduction	4HB_MCP_1
PF05067	52	18834	0.00132484	0	0.075	Manganese containing catalase	Mn_catalase
PF07694	65	35689	0.00165605	0	0.075	5TMR of 5TMR-LYT	5TM-5TMR_LYT
PF13245	67	37638	0.00170701	0	0.075	AAA domain	AAA_19
PF07833	24	23377	0.000611465	0	0.025	Copper amine oxidase N-terminal domain	Cu_amine_oxidN1
PF16990	11	1018	0.000280255	0	0.025	Carbohydrate binding module (family 35)	CBM_35
PF08876	14	4159	0.000356688	0	0.05	Domain of unknown function (DUF1836)	DUF1836
PF05742	98	12106	0.00249682	0	0.05	Transport and Golgi organisation 2	TANGO2
PF00724	113	157793	0.00287898	0	0.1	NADH:flavin oxidoreductase / NADH oxidase family	Oxidored_FMN
PF10400	56	11190	0.00142675	0	0.1	Virulence activator alpha C-term	Vir_act_alpha_C
PF14300	38	2591	0.000968153	0	0.05	Domain of unknown function (DUF4375)	DUF4375
PF09346	32	11456	0.000815287	0	0.1	SMI1 / KNR4 family (SUKH-1)	SMI1_KNR4
PF07739	64	7245	0.00163057	0	0.075	TipAS antibiotic-recognition domain	TipAS
PF09922	51	3698	0.00129936	0	0.025	Cell wall-active antibiotics response 4TMS YvqF	DUF2154
PF02583	193	49789	0.0049172	0	0.1	Metal-sensitive transcriptional repressor	Trns_repr_metal
PF11188	59	10456	0.00150318	0	0.075	Protein of unknown function (DUF2975)	DUF2975
PF06949	23	7702	0.000585987	0	0.05	Protein of unknown function (DUF1292)	DUF1292
PF00394	33	47239	0.000840764	0	0.075	Multicopper oxidase	Cu-oxidase
PF03190	23	972	0.000585987	0	0.025	Protein of unknown function, DUF255	Thioredox_DsbH
PF01380	481	313223	0.0122548	0	0.15	SIS domain	SIS
PF12773	9	6093	0.000229299	0	0.075	Double zinc ribbon	DZR
PF00498	49	39484	0.00124841	0	0.075	FHA domain	FHA
PF07702	21	159162	0.000535032	0	0.1	UTRA domain	UTRA
PF11457	6	1812	0.000152866	0	0.025	Protein of unknown function (DUF3021)	DUF3021
PF02901	13	54537	0.00033121	0	0.075	Pyruvate formate lyase-like	PFL-like
PF02016	21	33199	0.000535032	0	0.1	LD-carboxypeptidase N-terminal domain	Peptidase_S66
PF11155	7	8395	0.000178344	0	0.025	Domain of unknown function (DUF2935)	DUF2935
PF09660	5	292	0.000127389	0	0.025	Protein of unknown function (DUF2397)	DUF2397
PF07314	11	2152	0.000280255	0	0.05	Protein of unknown function (DUF1461)	DUF1461
PF09925	11	8428	0.000280255	0	0.05	Predicted membrane protein (DUF2157)	DUF2157
PF14151	21	1977	0.000535032	0	0.025	YfhD-like protein	YfhD
PF11127	91	27605	0.00231847	0	0.075	Protein of unknown function (DUF2892)	DUF2892
PF01844	218	65417	0.00555414	0	0.125	HNH endonuclease	HNH
PF14107	24	1957	0.000611465	0	0.025	Domain of unknown function (DUF4280)	DUF4280
PF00479	85	43614	0.00216561	0	0.1	Glucose-6-phosphate dehydrogenase, NAD binding domain	G6PD_N
PF09967	15	2197	0.000382166	0	0.075	VWA-like domain (DUF2201)	DUF2201
PF07836	18	12818	0.000458599	0	0.075	DmpG-like communication domain	DmpG_comm
PF03734	435	167593	0.0110828	0	0.15	L,D-transpeptidase catalytic domain	YkuD
PF14526	12	9486	0.000305732	0	0.025	Integron-associated effector binding protein	Cass2
PF13732	21	10427	0.000535032	0	0.075	Domain of unknown function (DUF4162)	DUF4162
PF13527	751	27960	0.0191338	0	0.075	Acetyltransferase (GNAT) domain	Acetyltransf_9
PF00545	616	7932	0.0156943	0	0.075	ribonuclease	Ribonuclease
PF13739	5	3660	0.000127389	0	0.025	Deacetylase PdaC	PdaC
PF00857	1330	196785	0.0338854	0	0.175	Isochorismatase family	Isochorismatase
PF08360	13	2150	0.00033121	0	0.05	QacR-like protein, C-terminal region	TetR_C_5
PF06165	18	13634	0.000458599	0	0.05	Glycosyltransferase family 36	Glyco_transf_36
PF13129	14	3053	0.000356688	0	0.025	Protein of unknown function (DUF3953)	DUF3953
PF03616	16	24314	0.000407643	0	0.1	Sodium/glutamate symporter	Glt_symporter
PF13847	85	87968	0.00216561	0	0.15	Methyltransferase domain	Methyltransf_31
PF14657	22	3924	0.00056051	0	0.025	Arm DNA-binding domain	Arm-DNA-bind_4
PF06838	14	4718	0.000356688	0	0.05	Methionine gamma-lyase	Met_gamma_lyase
PF02866	15	44798	0.000382166	0	0.1	lactate/malate dehydrogenase, alpha/beta C-terminal domain	Ldh_1_C
PF09388	27	14499	0.000687898	0	0.025	Spo0E like sporulation regulatory protein	SpoOE-like
PF09911	4	995	0.000101911	0	0.025	Uncharacterized protein conserved in bacteria (DUF2140)	DUF2140
PF07831	11	27796	0.000280255	0	0.1	Pyrimidine nucleoside phosphorylase C-terminal domain	PYNP_C
PF13671	35	33796	0.00089172	0	0.1	AAA domain	AAA_33
PF05076	48	7571	0.00122293	0	0.075	Suppressor of fused protein (SUFU)	SUFU
PF06962	11	3260	0.000280255	0	0.075	Putative rRNA methylase	rRNA_methylase
PF11208	24	1889	0.000611465	0	0.025	Protein of unknown function (DUF2992)	DUF2992
PF03070	32	25192	0.000815287	0	0.1	TENA/THI-4/PQQC family	TENA_THI-4
PF11132	3	805	7.64331e-05	0	0.025	Transcriptional regulator protein (SplA)	SplA
PF02361	13	29283	0.00033121	0	0.1	Cobalt transport protein	CbiQ
PF04294	12	7121	0.000305732	0	0.075	VanW like protein	VanW
PF12385	9	2348	0.000229299	0	0.05	Papain-like cysteine protease AvrRpt2	Peptidase_C70
PF02839	45	39193	0.0011465	0	0.075	Carbohydrate binding domain	CBM_5_12
PF00350	13	25677	0.00033121	0	0.075	Dynamin family	Dynamin_N
PF07179	14	1316	0.000356688	0	0.025	SseB protein N-terminal domain	SseB
PF04140	189	8578	0.00481529	0	0.075	Isoprenylcysteine carboxyl methyltransferase (ICMT) family	ICMT
PF06695	4	1262	0.000101911	0	0.025	Putative small multi-drug export protein	Sm_multidrug_ex
PF15919	20	19221	0.000509554	0	0.1	HicB_like antitoxin of bacterial toxin-antitoxin system	HicB_lk_antitox
PF07927	30	18449	0.000764331	0	0.1	HicA toxin of bacterial toxin-antitoxin,	HicA_toxin
PF13456	14	5882	0.000356688	0	0.05	Reverse transcriptase-like	RVT_3
PF02634	67	36710	0.00170701	0	0.1	FdhD/NarQ family	FdhD-NarQ
PF12643	37	9303	0.000942675	0	0.075	MazG-like family	MazG-like
PF00081	101	61725	0.00257325	0	0.125	Iron/manganese superoxide dismutases, alpha-hairpin domain	Sod_Fe_N
PF05857	20	11010	0.000509554	0	0.05	TraX protein	TraX
PF00688	3	589	7.64331e-05	0	0.025	TGF-beta propeptide	TGFb_propeptide
PF15595	5	99	0.000127389	0	0.025	Immunity protein 51	Imm51
PF10077	4	885	0.000101911	0	0.025	Uncharacterized protein conserved in bacteria (DUF2314)	DUF2314
PF09951	5	2136	0.000127389	0	0.05	Protein of unknown function (DUF2185)	DUF2185
PF04266	39	30458	0.000993631	0	0.1	ASCH domain	ASCH
PF06508	29	37922	0.000738854	0	0.1	Queuosine biosynthesis protein QueC	QueC
PF01258	179	87340	0.00456051	0	0.125	Prokaryotic dksA/traR C4-type zinc finger	zf-dskA_traR
PF13786	11	8799	0.000280255	0	0.025	Domain of unknown function (DUF4179)	DUF4179
PF04978	48	8574	0.00122293	0	0.05	Protein of unknown function (DUF664)	DUF664
PF10099	16	3100	0.000407643	0	0.05	Anti-sigma-K factor rskA	RskA
PF07947	12	21819	0.000305732	0	0.075	YhhN family	YhhN
PF05145	58	24292	0.00147771	0	0.1	Transition state regulatory protein AbrB	AbrB
PF14278	10	8985	0.000254777	0	0.025	Transcriptional regulator C-terminal region	TetR_C_8
PF07934	4	2555	0.000101911	0	0.025	8-oxoguanine DNA glycosylase, N-terminal domain	OGG_N
PF13170	7	1995	0.000178344	0	0.025	Protein of unknown function (DUF4003)	DUF4003
PF04073	518	112111	0.0131975	0	0.1	Aminoacyl-tRNA editing domain	tRNA_edit
PF13079	9	1054	0.000229299	0	0.025	Protein of unknown function (DUF3916)	DUF3916
PF08271	4	111	0.000101911	0	0.025	TFIIB zinc-binding	TF_Zn_Ribbon
PF16475	4	81	0.000101911	0	0.025	Domain of unknown function (DUF5052)	DUF5052
PF02597	70	80294	0.00178344	0	0.125	ThiS family	ThiS
PF00805	201	126880	0.00512102	0	0.175	Pentapeptide repeats (8 copies)	Pentapeptide
PF13823	38	26942	0.000968153	0	0.075	Alcohol dehydrogenase GroES-associated	ADH_N_assoc
PF16653	147	17285	0.00374522	0	0.1	Saccharopine dehydrogenase C-terminal domain	Sacchrp_dh_C
PF03435	156	32424	0.00397452	0	0.125	Saccharopine dehydrogenase NADP binding domain	Sacchrp_dh_NADP
PF03816	19	24029	0.000484076	0	0.075	Cell envelope-related transcriptional attenuator domain	LytR_cpsA_psr
PF00190	12	4326	0.000305732	0	0.05	Cupin	Cupin_1
PF10776	2	2089	5.09554e-05	0	0.05	Protein of unknown function (DUF2600)	DUF2600
PF07486	44	22146	0.00112102	0	0.075	Cell Wall Hydrolase	Hydrolase_2
PF02592	289	29276	0.00736306	0	0.05	Putative vitamin uptake transporter	Vut_1
PF12650	4	3001	0.000101911	0	0.025	Domain of unknown function (DUF3784)	DUF3784
PF13624	152	37540	0.00387261	0	0.075	SurA N-terminal domain	SurA_N_3
PF01861	8	481	0.000203822	0	0.025	Branched-chain polyamine synthase A C-terminal domain	DUF43
PF02449	9	3185	0.000229299	0	0.075	Beta-galactosidase	Glyco_hydro_42
PF02681	7	2790	0.000178344	0	0.025	Divergent PAP2 family	DUF212
PF01061	46	104455	0.00117197	0	0.125	ABC-2 type transporter	ABC2_membrane
PF02872	32	77549	0.000815287	0	0.1	5'-nucleotidase, C-terminal domain	5_nucleotid_C
PF13290	13	5808	0.00033121	0	0.125	Chitobiase/beta-hexosaminidase C-terminal domain	CHB_HEX_C_1
PF03746	239	36292	0.00608917	0	0.05	LamB/YcsF family	LamB_YcsF
PF13203	13	2431	0.00033121	0	0.075	Putative metallopeptidase domain	DUF2201_N
PF09835	78	16221	0.00198726	0	0.125	Uncharacterized protein conserved in bacteria (DUF2062)	DUF2062
PF02754	69	127818	0.00175796	0	0.15	Cysteine-rich domain	CCG
PF10646	14	8234	0.000356688	0	0.075	Sporulation and spore germination	Germane
PF11181	6	5971	0.000152866	0	0.025	Heat induced stress protein YflT	YflT
PF08950	3	461	7.64331e-05	0	0.025	Protein of unknown function (DUF1861)	DUF1861
PF01978	19	4829	0.000484076	0	0.05	Sugar-specific transcriptional regulator TrmB	TrmB
PF08338	34	31416	0.000866242	0	0.125	Domain of unknown function (DUF1731)	DUF1731
PF03976	47	44063	0.00119745	0	0.1	Polyphosphate kinase 2 (PPK2)	PPK2
PF03301	37	14813	0.000942675	0	0.075	Tryptophan 2,3-dioxygenase	Trp_dioxygenase
PF07700	4	5222	0.000101911	0	0.075	Haem-NO-binding	HNOB
PF00239	67	116754	0.00170701	0	0.125	Resolvase, N terminal domain	Resolvase
PF16658	25	35890	0.000636943	0	0.125	Class II release factor RF3, C-terminal domain	RF3_C
PF00490	21	39664	0.000535032	0	0.125	Delta-aminolevulinic acid dehydratase	ALAD
PF07070	13	7098	0.00033121	0	0.05	SpoOM protein	Spo0M
PF00285	41	80024	0.00104459	0	0.125	Citrate synthase, C-terminal domain	Citrate_synt
PF03577	6	5828	0.000152866	0	0.075	Peptidase family C69	Peptidase_C69
PF03745	4	4458	0.000101911	0	0.1	Domain of unknown function (DUF309)	DUF309
PF13451	4	4014	0.000101911	0	0.05	Probable zinc-ribbon domain	zf-trcl
PF02310	54	70647	0.0013758	0	0.075	B12 binding domain	B12-binding
PF06089	11	4665	0.000280255	0	0.075	L-asparaginase II	Asparaginase_II
PF10086	4	2051	0.000101911	0	0.025	YhfC intramembrane metalloprotease	YhfC
PF10034	1	6	2.54777e-05	0	0.025	Q-cell neuroblast polarisation	Dpy19
PF02629	28	58279	0.000713376	0	0.1	CoA binding domain	CoA_binding
PF12224	7	1942	0.000178344	0	0.075	Putative amidoligase enzyme	Amidoligase_2
PF13977	25	41392	0.000636943	0	0.1	BetI-type transcriptional repressor, C-terminal	TetR_C_6
PF12544	4	1934	0.000101911	0	0.025	Lysine-2,3-aminomutase	LAM_C
PF02463	43	89811	0.00109554	0	0.1	RecF/RecN/SMC N terminal domain	SMC_N
PF03959	2	87	5.09554e-05	0	0.025	Serine hydrolase (FSH1)	FSH1
PF02742	9	19412	0.000229299	0	0.075	Iron dependent repressor, metal binding and dimerisation domain	Fe_dep_repr_C
PF01325	9	19523	0.000229299	0	0.075	Iron dependent repressor, N-terminal DNA binding domain	Fe_dep_repress
PF14268	5	527	0.000127389	0	0.025	YoaP-like	YoaP
PF06925	7	4309	0.000178344	0	0.025	Monogalactosyldiacylglycerol (MGDG) synthase	MGDG_synth
PF14262	14	1002	0.000356688	0	0.05	Carbohydrate-binding domain-containing protein Cthe_2159	Cthe_2159
PF04030	20	10955	0.000509554	0	0.1	D-arabinono-1,4-lactone oxidase	ALO
PF01680	7	5948	0.000178344	0	0.05	SOR/SNZ family	SOR_SNZ
PF02785	63	105033	0.0016051	0	0.1	Biotin carboxylase C-terminal domain	Biotin_carb_C
PF00454	2	95	5.09554e-05	0	0.025	Phosphatidylinositol 3- and 4-kinase	PI3_PI4_kinase
PF14104	9	3626	0.000229299	0	0.075	Domain of unknown function (DUF4277)	DUF4277
PF02595	55	50197	0.00140127	0	0.075	Glycerate kinase family	Gly_kinase
PF14511	12	341	0.000305732	0	0.05	Type II restriction endonuclease EcoO109I	RE_EcoO109I
PF07158	45	1371	0.0011465	0	0.05	Dicarboxylate carrier protein MatC N-terminus	MatC_N
PF07905	95	8744	0.00242038	0	0.05	Purine catabolism regulatory protein-like family	PucR
PF01547	439	94086	0.0111847	0	0.075	Bacterial extracellular solute-binding protein	SBP_bac_1
PF12917	4	686	0.000101911	0	0.025	HD containing hydrolase-like enzyme	HD_2
PF08970	4	2640	0.000101911	0	0.025	Sporulation inhibitor A	Sda
PF11611	8	4369	0.000203822	0	0.05	Domain of unknown function (DUF4352)	DUF4352
PF07693	7	9764	0.000178344	0	0.1	KAP family P-loop domain	KAP_NTPase
PF11975	214	47769	0.00545223	0	0.1	Family 4 glycosyl hydrolase C-terminal domain	Glyco_hydro_4C
PF04070	7	5252	0.000178344	0	0.025	Domain of unknown function (DUF378)	DUF378
PF07853	55	6198	0.00140127	0	0.075	Protein of unknown function (DUF1648)	DUF1648
PF05685	76	43932	0.00193631	0	0.1	Putative restriction endonuclease	Uma2
PF00791	4	21	0.000101911	0	0.025	ZU5 domain	ZU5
PF04865	3	41475	7.64331e-05	0	0.075	Baseplate J-like protein	Baseplate_J
PF03928	44	45408	0.00112102	0	0.1	Haem-degrading	Haem_degrading
PF02978	35	38452	0.00089172	0	0.075	Signal peptide binding domain	SRP_SPB
PF13274	10	4470	0.000254777	0	0.075	Protein of unknown function (DUF4065)	DUF4065
PF14803	11	11522	0.000280255	0	0.075	Nudix N-terminal	Nudix_N_2
PF05690	10	34401	0.000254777	0	0.075	Thiazole biosynthesis protein ThiG	ThiG
PF00893	126	108957	0.00321019	0	0.1	Small Multidrug Resistance protein	Multi_Drug_Res
PF08305	18	1989	0.000458599	0	0.1	NPCBM/NEW2 domain	NPCBM
PF00931	17	9877	0.000433121	0	0.1	NB-ARC domain	NB-ARC
PF08141	5	4747	0.000127389	0	0.025	Small acid-soluble spore protein H family	SspH
PF12769	80	33529	0.00203822	0	0.075	4TM region of pyridine nucleotide transhydrogenase, mitoch	PNTB_4TM
PF02233	83	35145	0.00211465	0	0.075	NAD(P) transhydrogenase beta subunit	PNTB
PF03747	19	26170	0.000484076	0	0.1	ADP-ribosylglycohydrolase	ADP_ribosyl_GH
PF14052	4	20	0.000101911	0	0.025	Capsule assembly protein Wzi	Caps_assemb_Wzi
PF10730	3	1408	7.64331e-05	0	0.025	Protein of unknown function (DUF2521)	DUF2521
PF06197	13	6568	0.00033121	0	0.075	Protein of unknown function (DUF998)	DUF998
PF13637	9	11639	0.000229299	0	0.125	Ankyrin repeats (many copies)	Ank_4
PF12000	13	617	0.00033121	0	0.05	Glycosyl transferase family 4 group	Glyco_trans_4_3
PF02824	111	101788	0.00282803	0	0.125	TGS domain	TGS
PF10127	16	8278	0.000407643	0	0.075	RNA repair pathway DNA polymerase beta family	RlaP
PF10720	3	3264	7.64331e-05	0	0.025	Protein of unknown function (DUF2515)	DUF2515
PF02586	42	37586	0.00107006	0	0.125	SOS response associated peptidase (SRAP)	SRAP
PF01019	44	69944	0.00112102	0	0.15	Gamma-glutamyltranspeptidase	G_glu_transpept
PF04607	107	73571	0.00272611	0	0.1	Region found in RelA / SpoT proteins	RelA_SpoT
PF15057	1	3	2.54777e-05	0	0.025	Domain of unknown function (DUF4537)	DUF4537
PF05228	9	11249	0.000229299	0	0.075	CHASE4 domain	CHASE4
PF03711	20	9402	0.000509554	0	0.075	Orn/Lys/Arg decarboxylase, C-terminal domain	OKR_DC_1_C
PF01276	21	10299	0.000535032	0	0.075	Orn/Lys/Arg decarboxylase, major domain	OKR_DC_1
PF08721	3	608	7.64331e-05	0	0.025	TnsA endonuclease C terminal	Tn7_Tnp_TnsA_C
PF12974	27	52502	0.000687898	0	0.1	ABC transporter, phosphonate, periplasmic substrate-binding protein	Phosphonate-bd
PF01583	17	35287	0.000433121	0	0.075	Adenylylsulphate kinase	APS_kinase
PF07907	8	4735	0.000203822	0	0.05	YibE/F-like protein	YibE_F
PF13507	1597	38752	0.0406879	0	0.075	CobB/CobQ-like glutamine amidotransferase domain	GATase_5
PF10047	15	2229	0.000382166	0	0.075	Protein of unknown function (DUF2281)	DUF2281
PF13370	9	9109	0.000229299	0	0.1	4Fe-4S single cluster domain of Ferredoxin I	Fer4_13
PF09382	330	34022	0.00840764	0	0.075	RQC domain	RQC
PF13145	209	30085	0.00532484	0	0.05	PPIC-type PPIASE domain	Rotamase_2
PF05656	31	48787	0.000789809	0	0.1	Protein of unknown function (DUF805)	DUF805
PF02086	38	39765	0.000968153	0	0.075	D12 class N6 adenine-specific DNA methyltransferase	MethyltransfD12
PF14140	3	1385	7.64331e-05	0	0.025	YpzI-like protein	YpzI
PF03033	10	48102	0.000254777	0	0.1	Glycosyltransferase family 28 N-terminal domain	Glyco_transf_28
PF07081	20	9399	0.000509554	0	0.075	Protein of unknown function (DUF1349)	DUF1349
PF08792	2	23	5.09554e-05	0	0.025	A2L zinc ribbon domain	A2L_zn_ribbon
PF01134	13	49266	0.00033121	0	0.125	Glucose inhibited division protein A	GIDA
PF02638	7	5418	0.000178344	0	0.075	Glycosyl hydrolase-like 10	GHL10
PF01891	18	2957	0.000458599	0	0.05	Cobalt uptake substrate-specific transmembrane region	CbiM
PF00195	11	3046	0.000280255	0	0.075	Chalcone and stilbene synthases, N-terminal domain	Chal_sti_synt_N
PF05901	28	8440	0.000713376	0	0.075	Excalibur calcium-binding domain	Excalibur
PF02073	7	10800	0.000178344	0	0.075	Thermophilic metalloprotease (M29)	Peptidase_M29
PF13391	8	17074	0.000203822	0	0.1	HNH endonuclease	HNH_2
PF01571	137	100830	0.00349045	0	0.1	Aminomethyltransferase folate-binding domain	GCV_T
PF05988	49	11256	0.00124841	0	0.075	Bacterial protein of unknown function (DUF899)	DUF899
PF01923	1750	36985	0.044586	0	0.05	Cobalamin adenosyltransferase	Cob_adeno_trans
PF03948	6	38274	0.000152866	0	0.1	Ribosomal protein L9, C-terminal domain	Ribosomal_L9_C
PF06827	50	75482	0.00127389	0	0.075	Zinc finger found in FPG and IleRS	zf-FPG_IleRS
PF02136	6	794	0.000152866	0	0.05	Nuclear transport factor 2 (NTF2) domain	NTF2
PF10543	2	510	5.09554e-05	0	0.05	ORF6N domain	ORF6N
PF04020	3	6624	7.64331e-05	0	0.075	Mycobacterial 4 TMS phage holin, superfamily IV	Phage_holin_4_2
PF13400	24	19450	0.000611465	0	0.075	Putative Flp pilus-assembly TadE/G-like	Tad
PF07811	20	32139	0.000509554	0	0.075	TadE-like protein	TadE
PF01927	6	2901	0.000152866	0	0.075	Mut7-C RNAse domain	Mut7-C
PF04255	23	8633	0.000585987	0	0.075	Protein of unknown function (DUF433)	DUF433
PF01427	3	983	7.64331e-05	0	0.05	D-ala-D-ala dipeptidase	Peptidase_M15
PF04459	2	4	5.09554e-05	0	0.025	Protein of unknown function (DUF512)	DUF512
PF06966	100	6225	0.00254777	0	0.075	Protein of unknown function (DUF1295)	DUF1295
PF12102	1	1	2.54777e-05	0	0.025	Domain of unknown function (DUF3578)	DUF3578
PF12674	1	2	2.54777e-05	0	0.025	Putative zinc ribbon domain	Zn_ribbon_2
PF04386	17	31958	0.000433121	0	0.05	Stringent starvation protein B	SspB
PF07813	14	37269	0.000356688	0	0.05	LTXXQ motif family protein	LTXXQ
PF06418	5	32797	0.000127389	0	0.05	CTP synthase N-terminus	CTP_synth_N
PF10087	3	4140	7.64331e-05	0	0.05	Uncharacterized protein conserved in bacteria (DUF2325)	DUF2325
PF14022	4	3372	0.000101911	0	0.075	Protein of unknown function (DUF4238)	DUF4238
PF05496	2	37600	5.09554e-05	0	0.05	Holliday junction DNA helicase RuvB P-loop domain	RuvB_N
PF07045	35	22487	0.00089172	0	0.1	Domain of unknown function (DUF1330)	DUF1330
PF09998	18	6494	0.000458599	0	0.05	Uncharacterized protein conserved in bacteria (DUF2239)	DUF2239
PF13600	4	9	0.000101911	0	0.025	N-terminal domain of unknown function (DUF4140)	DUF4140
PF13598	4	14	0.000101911	0	0.025	Domain of unknown function (DUF4139)	DUF4139
PF01944	2	4315	5.09554e-05	0	0.05	Stage II sporulation protein M	SpoIIM
PF08734	3	3026	7.64331e-05	0	0.075	GYD domain	GYD
PF12646	1	3	2.54777e-05	0	0.025	Domain of unknown function (DUF3783)	DUF3783
PF01297	46	61835	0.00117197	0	0.125	Zinc-uptake complex component A periplasmic	ZnuA
PF16260	1	1	2.54777e-05	0	0.025	Domain of unknown function (DUF4914)	DUF4914
PF09966	6	559	0.000152866	0	0.075	Uncharacterized protein conserved in bacteria (DUF2200)	DUF2200
PF13310	3	7475	7.64331e-05	0	0.05	Virulence protein RhuM family	Virulence_RhuM
PF07588	3	83	7.64331e-05	0	0.025	Protein of unknown function (DUF1554)	DUF1554
PF02450	1	3	2.54777e-05	0	0.025	Lecithin:cholesterol acyltransferase	LCAT
PF13546	13	12522	0.00033121	0	0.075	DDE superfamily endonuclease	DDE_5
PF01939	2	25	5.09554e-05	0	0.025	Endonuclease NucS	NucS
PF12500	1	7	2.54777e-05	0	0.025	TRSP domain C terminus to PRTase_2	TRSP
PF15609	1	7	2.54777e-05	0	0.025	Phosphoribosyl transferase	PRTase_2
PF15632	1	7	2.54777e-05	0	0.025	ATP-grasp in the biosynthetic pathway with Ter operon	ATPgrasp_Ter
PF13241	134	34184	0.00341401	0	0.05	Putative NAD(P)-binding	NAD_binding_7
PF12305	455	3241	0.0115924	0	0.025	Protein of unknown function (DUF3630)	DUF3630
PF11737	68	14744	0.00173248	0	0.025	Protein of unknown function (DUF3300)	DUF3300
PF13509	168	12054	0.00428025	0	0.025	S1 domain	S1_2
PF14539	972	21826	0.0247643	0	0.05	Domain of unknown function (DUF4442)	DUF4442
PF11869	56	2331	0.00142675	0	0.025	Protein of unknown function (DUF3389)	DUF3389
PF11756	116	12839	0.00295541	0	0.025	Nitrous oxide-stimulated promoter	YgbA_NO
PF06526	130	16281	0.0033121	0	0.025	Protein of unknown function (DUF1107)	DUF1107
PF01878	11	16602	0.000280255	0	0.05	EVE domain	EVE
PF02366	841	18588	0.0214268	0	0.05	Dolichyl-phosphate-mannose-protein mannosyltransferase	PMT
PF00476	107	39555	0.00272611	0	0.075	DNA polymerase family A	DNA_pol_A
PF09976	307	32301	0.00782166	0	0.05	Tetratricopeptide repeat-like domain	TPR_21
PF13417	179	199059	0.00456051	0	0.075	Glutathione S-transferase, N-terminal domain	GST_N_3
PF05443	56	11622	0.00142675	0	0.05	ROS/MUCR transcriptional regulator protein	ROS_MUCR
PF12097	136	1091	0.00346497	0	0.025	Protein of unknown function (DUF3573)	DUF3573
PF00710	123	53005	0.00313376	0	0.075	Asparaginase, N-terminal	Asparaginase
PF11004	47	3498	0.00119745	0	0.025	3-deoxy-D-manno-oct-2-ulosonic acid (Kdo) hydroxylase	Kdo_hydroxy
PF01406	76	40306	0.00193631	0	0.075	tRNA synthetases class I (C) catalytic domain	tRNA-synt_1e
PF16187	248	16683	0.00631847	0	0.025	Middle or third domain of peptidase_M16	Peptidase_M16_M
PF06965	126	27565	0.00321019	0	0.05	Na+/H+ antiporter 1	Na_H_antiport_1
PF04168	9	23733	0.000229299	0	0.05	A predicted alpha-helical domain with a conserved ER motif,	Alpha-E
PF03309	4	16110	0.000101911	0	0.05	Type III pantothenate kinase	Pan_kinase
PF13577	20	31932	0.000509554	0	0.05	SnoaL-like domain	SnoaL_4
PF14321	4	4078	0.000101911	0	0.05	Domain of unknown function (DUF4382)	DUF4382
PF12849	48	66196	0.00122293	0	0.075	PBP superfamily domain	PBP_like_2
PF03576	22	14405	0.00056051	0	0.05	Peptidase family S58	Peptidase_S58
PF03389	82	14246	0.00208917	0	0.025	MobA/MobL family	MobA_MobL
PF03412	139	34850	0.0035414	0	0.05	Peptidase C39 family	Peptidase_C39
PF09350	35	14572	0.00089172	0	0.05	Domain of unknown function (DUF1992)	DUF1992
PF07386	84	9551	0.00214013	0	0.05	Protein of unknown function (DUF1499)	DUF1499
[truncated: 984 more rows]

## Sheet: S10 PF02696 - All database
Neighborhood domain Pfam ID	occurence in query neighborhoods	occurence in all genomes	percentage in neighborhoods	Analysed groups	P score corrected	Neighborhood domain, Pfam summary	Neighborhood domain, Pfam short name
PF09731	1	801	2.42418e-05	0.0120482	9.44317e-06	Mitochondrial inner membrane protein	Mitofilin
PF14606	1	308	2.42418e-05	0.0120482	9.27404e-06	GDSL-like Lipase/Acylhydrolase family	Lipase_GDSL_3
PF14328	1	398	2.42418e-05	0.0120482	8.92033e-06	Domain of unknown function (DUF4385)	DUF4385
PF13467	14	10732	0.000339386	0.0240964	8.51475e-06	Ribbon-helix-helix domain	RHH_4
PF10042	1	102	2.42418e-05	0.0120482	7.98307e-06	Uncharacterized conserved protein (DUF2278)	DUF2278
PF07551	39	384	0.000945432	0.0120482	7.76092e-06	Protein of unknown function (DUF1534)	DUF1534
PF05031	2	7906	4.84837e-05	0.0120482	7.71477e-06	Iron Transport-associated domain	NEAT
PF07745	1	542	2.42418e-05	0.0120482	7.0618e-06	Glycosyl hydrolase family 53	Glyco_hydro_53
PF04854	2	2371	4.84837e-05	0.0120482	7.05321e-06	Protein of unknown function, DUF624	DUF624
PF04654	25	3013	0.000606046	0.0120482	6.49888e-06	Protein of unknown function, DUF599	DUF599
PF02772	9	12954	0.000218177	0.0481928	6.46297e-06	S-adenosylmethionine synthetase, central domain	S-AdoMet_synt_M
PF01409	24	28440	0.000581804	0.0361446	6.3389e-06	tRNA synthetases class II core domain (F)	tRNA-synt_2d
PF13785	1	1473	2.42418e-05	0.0120482	6.2209e-06	Domain of unknown function (DUF4178)	DUF4178
PF11902	5	6341	0.000121209	0.0361446	5.58942e-06	Protein of unknown function (DUF3422)	DUF3422
PF01250	1	1280	2.42418e-05	0.0120482	5.4788e-06	Ribosomal protein S6	Ribosomal_S6
PF08485	3	258	7.27255e-05	0.0120482	5.38989e-06	Polysaccharide biosynthesis protein C-terminal	Polysacc_syn_2C
PF13790	1	2766	2.42418e-05	0.0120482	5.23107e-06	SR1 protein	SR1P
PF03783	15	19714	0.000363628	0.0361446	5.20672e-06	Curli production assembly/transport component CsgG	CsgG
PF09830	14	374	0.000339386	0.0120482	5.07182e-06	ATP adenylyltransferase	ATP_transf
PF00466	1	1256	2.42418e-05	0.0120482	4.90773e-06	Ribosomal protein L10	Ribosomal_L10
PF02636	5	4699	0.000121209	0.0120482	4.68722e-06	Putative S-adenosyl-L-methionine-dependent methyltransferase	Methyltransf_28
PF14356	3	783	7.27255e-05	0.0120482	4.65341e-06	Domain of unknown function (DUF4403)	DUF4403
PF02350	6	3411	0.000145451	0.0240964	4.11312e-06	UDP-N-acetylglucosamine 2-epimerase	Epimerase_2
PF05120	2	280	4.84837e-05	0.0240964	4.10475e-06	Gas vesicle protein G	GvpG
PF03407	1	23	2.42418e-05	0.0120482	4.02619e-06	Nucleotide-diphospho-sugar transferase	Nucleotid_trans
PF02670	1	1306	2.42418e-05	0.0120482	3.94163e-06	1-deoxy-D-xylulose 5-phosphate reductoisomerase	DXP_reductoisom
PF02699	4	5898	9.69673e-05	0.0240964	3.89412e-06	Preprotein translocase subunit	YajC
PF01943	7	8149	0.000169693	0.0240964	3.82678e-06	Polysaccharide biosynthesis protein	Polysacc_synt
PF06199	2	3338	4.84837e-05	0.0120482	3.68526e-06	Phage tail tube protein	Phage_tail_2
PF10115	22	2935	0.00053332	0.0120482	3.62783e-06	Transcriptional activator HlyU	HlyU
PF14535	3	7069	7.27255e-05	0.0240964	3.57211e-06	AMP-binding enzyme C-terminal domain	AMP-binding_C_2
PF11164	2	3461	4.84837e-05	0.0120482	3.55835e-06	Protein of unknown function (DUF2948)	DUF2948
PF14029	1	2245	2.42418e-05	0.0120482	3.43905e-06	Protein of unknown function (DUF4244)	DUF4244
PF13288	1	1305	2.42418e-05	0.0120482	3.3894e-06	DXP reductoisomerase C-terminal domain	DXPR_C
PF01871	3	840	7.27255e-05	0.0240964	3.26092e-06	AMMECR1	AMMECR1
PF12142	9	50	0.000218177	0.0120482	3.11893e-06	Polyphenol oxidase middle domain	PPO1_DWL
PF11373	2	813	4.84837e-05	0.0120482	3.03503e-06	Protein of unknown function (DUF3175)	DUF3175
PF06782	1	1078	2.42418e-05	0.0120482	2.922e-06	Uncharacterised protein family (UPF0236)	UPF0236
PF00584	1	1231	2.42418e-05	0.0120482	2.81634e-06	SecE/Sec61-gamma subunits of protein translocation complex	SecE
PF14027	1	4	2.42418e-05	0.0120482	2.73357e-06	Questin oxidase-like	Questin_oxidase
PF07022	1	17	2.42418e-05	0.0120482	2.68056e-06	Bacteriophage CI repressor helix-turn-helix domain	Phage_CI_repr
PF01765	4	6041	9.69673e-05	0.0240964	2.64387e-06	Ribosome recycling factor	RRF
PF07759	3	318	7.27255e-05	0.0120482	2.56397e-06	Protein of unknown function (DUF1615)	DUF1615
PF12085	1	2171	2.42418e-05	0.0120482	2.44869e-06	Protein of unknown function (DUF3562)	DUF3562
PF04734	3	1426	7.27255e-05	0.0240964	2.44658e-06	Neutral/alkaline non-lysosomal ceramidase, N-terminal	Ceramidase_alk
PF04039	24	15284	0.000581804	0.0481928	2.24374e-06	Domain related to MnhB subunit of Na+/H+ antiporter	MnhB
PF06277	1	520	2.42418e-05	0.0120482	2.01962e-06	Ethanolamine utilisation protein EutA	EutA
PF14581	2	37	4.84837e-05	0.0120482	1.81178e-06	SseB protein C-terminal domain	SseB_C
PF02589	30	22965	0.000727255	0.0481928	1.80841e-06	LUD domain	LUD_dom
PF03738	4	2299	9.69673e-05	0.0240964	1.76297e-06	Glutathionylspermidine synthase preATP-grasp	GSP_synth
PF08817	1	3803	2.42418e-05	0.0120482	1.72657e-06	WXG100 protein secretion system (Wss), protein YukD	YukD
PF08795	1	1517	2.42418e-05	0.0120482	1.72214e-06	Putative papain-like cysteine peptidase (DUF1796)	DUF1796
PF09101	1	14	2.42418e-05	0.0120482	1.69109e-06	Exotoxin A binding	Exotox-A_bind
PF03988	8	1017	0.000193935	0.0120482	1.65616e-06	Repeat of Unknown Function (DUF347)	DUF347
PF11969	2	728	4.84837e-05	0.0120482	1.49909e-06	Scavenger mRNA decapping enzyme C-term binding	DcpS_C
PF14765	3	7450	7.27255e-05	0.0240964	1.46914e-06	Polyketide synthase dehydratase	PS-DH
PF03713	9	15212	0.000218177	0.0481928	1.44532e-06	Domain of unknown function (DUF305)	DUF305
PF17210	1	1387	2.42418e-05	0.0120482	1.38327e-06	SdrD B-like domain	SdrD_B
PF05834	5	3581	0.000121209	0.0361446	1.27157e-06	Lycopene cyclase protein	Lycopene_cycl
PF10129	17	7604	0.000412111	0.0240964	1.22315e-06	OpgC protein	OpgC_C
PF14149	1	1960	2.42418e-05	0.0120482	1.20185e-06	YhfH-like protein	YhfH
PF14748	21	40519	0.000509079	0.0481928	1.07386e-06	Pyrroline-5-carboxylate reductase dimerisation	P5CR_dimer
PF03573	5	1462	0.000121209	0.0120482	1.07162e-06	outer membrane porin, OprD family	OprD
PF11959	1	46	2.42418e-05	0.0120482	1.04374e-06	Domain of unknown function (DUF3473)	DUF3473
PF03942	16	29017	0.000387869	0.0481928	9.45567e-07	DTW domain	DTW
PF02426	1	1248	2.42418e-05	0.0120482	8.10938e-07	Muconolactone delta-isomerase	MIase
PF13876	1	242	2.42418e-05	0.0120482	7.58175e-07	Phage protein (N4 Gp49/phage Sf6 gene 66) family	Phage_gp49_66
PF16320	1	1313	2.42418e-05	0.0120482	7.53183e-07	Ribosomal protein L7/L12 dimerisation domain	Ribosomal_L12_N
PF14689	16	34985	0.000387869	0.0361446	7.4146e-07	Sensor_kinase_SpoOB-type, alpha-helical domain	SPOB_a
PF06940	3	357	7.27255e-05	0.0120482	6.78868e-07	Domain of unknown function (DUF1287)	DUF1287
PF05853	6	18567	0.000145451	0.0361446	6.2402e-07	beta-keto acid cleavage enzyme	BKACE
PF10177	4	4	9.69673e-05	0.0120482	5.98309e-07	Uncharacterised conserved protein (DUF2371)	DUF2371
PF05697	26	31884	0.000630288	0.060241	5.91933e-07	Bacterial trigger factor protein (TF)	Trigger_N
PF06304	3	1744	7.27255e-05	0.0120482	5.75584e-07	Protein of unknown function (DUF1048)	DUF1048
PF00438	9	12956	0.000218177	0.0481928	5.72711e-07	S-adenosylmethionine synthetase, N-terminal domain	S-AdoMet_synt_N
PF14286	1	741	2.42418e-05	0.0120482	5.6651e-07	DHHW protein	DHHW
PF09953	1	3368	2.42418e-05	0.0120482	5.34337e-07	Uncharacterized protein conserved in bacteria (DUF2187)	DUF2187
PF14491	3	2326	7.27255e-05	0.0240964	5.26872e-07	Protein of unknown function (DUF4435)	DUF4435
PF02154	3	19489	7.27255e-05	0.0240964	4.83313e-07	Flagellar motor switch protein FliM	FliM
PF06441	8	6301	0.000193935	0.0481928	4.82771e-07	Epoxide hydrolase N terminus	EHN
PF14305	4	4236	9.69673e-05	0.0361446	4.66864e-07	TupA-like ATPgrasp	ATPgrasp_TupA
PF13629	4	7966	9.69673e-05	0.0240964	4.54146e-07	Pilus formation protein N terminal region	T2SS-T3SS_pil_N
PF07755	7	5274	0.000169693	0.0361446	4.18376e-07	Domain of unknown function (DUF1611_C) P-loop domain	DUF1611
PF10592	2	1108	4.84837e-05	0.0240964	3.86587e-07	AIPR protein	AIPR
PF13548	2	1650	4.84837e-05	0.0240964	3.74987e-07	Domain of unknown function (DUF4126)	DUF4126
PF08780	4	1498	9.69673e-05	0.0361446	3.74541e-07	Nucleotidyltransferase substrate binding protein like	NTase_sub_bind
PF16868	13	23804	0.000315144	0.0481928	3.73881e-07	NMT1-like family	NMT1_3
PF05597	19	10097	0.000460595	0.0481928	3.51772e-07	Poly(hydroxyalcanoate) granule associated protein (phasin)	Phasin
PF04354	12	26678	0.000290902	0.0240964	3.33648e-07	ZipA, C-terminal FtsZ-binding domain	ZipA_C
PF07005	3	5713	7.27255e-05	0.0240964	3.04321e-07	Sugar-binding N-terminal domain	SBD_N
PF14501	7	7024	0.000169693	0.0481928	2.89784e-07	GHKL domain	HATPase_c_5
PF07882	1	29	2.42418e-05	0.0120482	2.65405e-07	L-fucose isomerase, second N-terminal domain	Fucose_iso_N2
PF07929	2	1197	4.84837e-05	0.0240964	2.6076e-07	Plasmid pRiA4b ORF-3-like protein	PRiA4_ORF3
PF00042	11	29073	0.00026666	0.0722892	2.4857e-07	Globin	Globin
PF01960	4	9983	9.69673e-05	0.0361446	2.3915e-07	ArgJ family	ArgJ
PF03068	2	60	4.84837e-05	0.0240964	2.11505e-07	Protein-arginine deiminase (PAD)	PAD
PF12040	2	518	4.84837e-05	0.0120482	2.10724e-07	Domain of unknown function (DUF3526)	DUF3526
PF13506	3	2842	7.27255e-05	0.0120482	2.0349e-07	Glycosyl transferase family 21	Glyco_transf_21
PF08889	1	228	2.42418e-05	0.0120482	2.00143e-07	WbqC-like protein family	WbqC
PF02603	2	2753	4.84837e-05	0.0120482	1.99987e-07	HPr Serine kinase N terminus	Hpr_kinase_N
PF04293	55	21631	0.0013333	0.0361446	1.99355e-07	SpoVR like protein	SpoVR
PF02502	6	6338	0.000145451	0.0240964	1.51949e-07	Ribose/Galactose Isomerase	LacAB_rpiB
PF06848	1	7	2.42418e-05	0.0120482	1.37758e-07	Disaggregatase related repeat	Disaggr_repeat
PF13433	5	6590	0.000121209	0.0120482	1.32499e-07	Periplasmic binding protein domain	Peripla_BP_5
PF12002	3	5200	7.27255e-05	0.0240964	1.28167e-07	MgsA AAA+ ATPase C terminal	MgsA_C
PF11943	2	3832	4.84837e-05	0.0120482	1.02488e-07	Protein of unknown function (DUF3460)	DUF3460
PF07845	2	3413	4.84837e-05	0.0120482	1.01757e-07	Protein of unknown function (DUF1636)	DUF1636
PF10025	1	258	2.42418e-05	0.0120482	8.8988e-08	Uncharacterized conserved protein (DUF2267)	DUF2267
PF05425	10	27297	0.000242418	0.0481928	8.12095e-08	Copper resistance protein D	CopD
PF00953	6	14711	0.000145451	0.0361446	7.52796e-08	Glycosyl transferase family 4	Glycos_transf_4
PF16192	2	1272	4.84837e-05	0.0240964	6.83323e-08	C-terminal four TMM region of protein-O-mannosyltransferase	PMT_4TMC
PF11800	2	5864	4.84837e-05	0.0120482	6.6409e-08	Replication protein C C-terminal region	RP-C_C
PF02322	59	61474	0.00143027	0.0481928	4.99495e-08	Cytochrome bd terminal oxidase subunit II	Cyt_bd_oxida_II
PF06988	4	915	9.69673e-05	0.0240964	4.63274e-08	NifT/FixU protein	NifT
PF13501	10	3766	0.000242418	0.0361446	4.42407e-08	Sulfur oxidation protein SoxY	SoxY
PF05481	1	3291	2.42418e-05	0.0120482	4.33415e-08	Mycobacterium 19 kDa lipoprotein antigen	Myco_19_kDa
PF08893	1	3	2.42418e-05	0.0120482	4.28148e-08	Domain of unknown function (DUF1839)	DUF1839
PF11534	3	253	7.27255e-05	0.0240964	4.21884e-08	Hexameric tyrosine-coordinated heme protein (HTHP)	HTHP
PF03481	4	1197	9.69673e-05	0.0240964	3.22524e-08	Putative GTP-binding controlling metal-binding	SUA5
PF05791	3	7625	7.27255e-05	0.0120482	2.90622e-08	Bacillus haemolytic enterotoxin (HBL)	Bacillus_HBL
PF14066	1	1600	2.42418e-05	0.0120482	2.87191e-08	Protein of unknown function (DUF4256)	DUF4256
PF00072	5910	2168715	0.143269	0.301205	2.7194e-08	Response regulator receiver domain	Response_reg
PF16859	16	15997	0.000387869	0.0481928	2.69151e-08	Tetracyclin repressor-like, C-terminal domain	TetR_C_11
PF12244	4	4409	9.69673e-05	0.0240964	2.53334e-08	Protein of unknown function (DUF3606)	DUF3606
PF05035	8	6424	0.000193935	0.0240964	2.33235e-08	2-keto-3-deoxy-galactonokinase	DGOK
PF13542	12	12724	0.000290902	0.0481928	2.15038e-08	Helix-turn-helix domain of transposase family ISL3	HTH_Tnp_ISL3
PF07301	1	5012	2.42418e-05	0.0120482	1.98207e-08	Protein of unknown function (DUF1453)	DUF1453
PF04509	1	122	2.42418e-05	0.0120482	1.93109e-08	CheC-like family	CheC
PF06559	3	3608	7.27255e-05	0.0120482	1.716e-08	2'-deoxycytidine 5'-triphosphate deaminase (DCD)	DCD
PF03608	1	225	2.42418e-05	0.0120482	1.66959e-08	PTS system enzyme II sorbitol-specific factor	EII-GUT
PF13664	7	1090	0.000169693	0.0240964	1.6319e-08	Domain of unknown function (DUF4149)	DUF4149
PF09663	1	305	2.42418e-05	0.0120482	1.62193e-08	Amidohydrolase ring-opening protein (Amido_AtzD_TrzD)	Amido_AtzD_TrzD
PF02780	84	156735	0.00203631	0.0843373	1.61153e-08	Transketolase, C-terminal domain	Transketolase_C
PF07881	1	30	2.42418e-05	0.0120482	1.56752e-08	L-fucose isomerase, first N-terminal domain	Fucose_iso_N1
PF00528	3036	2101251	0.0735982	0.192771	1.47542e-08	Binding-protein-dependent transport system inner membrane component	BPD_transp_1
PF00782	8	14659	0.000193935	0.0481928	1.35918e-08	Dual specificity phosphatase, catalytic domain	DSPc
PF03241	3	3111	7.27255e-05	0.0240964	1.35248e-08	4-hydroxyphenylacetate 3-hydroxylase C terminal	HpaB
PF14840	3	2479	7.27255e-05	0.0120482	1.33625e-08	Processivity clamp loader gamma complex DNA pol III C-term	DNA_pol3_delt_C
PF13660	3	4477	7.27255e-05	0.0120482	1.25553e-08	Domain of unknown function (DUF4147)	DUF4147
PF00413	5	1736	0.000121209	0.0361446	1.16321e-08	Matrixin	Peptidase_M10
PF07690	1892	2014304	0.0458656	0.228916	1.09654e-08	Major Facilitator Superfamily	MFS_1
PF09363	1	1537	2.42418e-05	0.0120482	1.09251e-08	XFP C-terminal domain	XFP_C
PF07940	11	10527	0.00026666	0.0361446	1.06985e-08	Heparinase II/III-like protein	Hepar_II_III
PF05128	2	4440	4.84837e-05	0.0240964	8.56284e-09	Domain of unknown function (DUF697)	DUF697
PF02608	4	15010	9.69673e-05	0.0361446	8.48169e-09	ABC transporter substrate-binding protein PnrA-like	Bmp
PF08548	4	5578	9.69673e-05	0.0240964	8.14943e-09	Peptidase M10 serralysin C terminal	Peptidase_M10_C
PF14231	1	1181	2.42418e-05	0.0120482	7.21804e-09	GXWXG protein	GXWXG
PF15579	3	2325	7.27255e-05	0.0120482	7.03775e-09	Immunity protein 52	Imm52
PF07886	4	8135	9.69673e-05	0.0120482	6.98002e-09	BA14K-like protein	BA14K
PF11692	1	29	2.42418e-05	0.0120482	6.64123e-09	Protein of unknown function (DUF3289)	DUF3289
PF14310	16	35837	0.000387869	0.0722892	6.43752e-09	Fibronectin type III-like domain	Fn3-like
PF06835	1	1853	2.42418e-05	0.0120482	6.38033e-09	Lipopolysaccharide-assembly, LptC-related	LptC
PF04940	18	18286	0.000436353	0.0361446	6.0606e-09	Sensors of blue-light using FAD	BLUF
PF14373	2	309	4.84837e-05	0.0120482	5.90374e-09	Superinfection immunity protein	Imm_superinfect
PF13768	2	1471	4.84837e-05	0.0240964	5.83947e-09	von Willebrand factor type A domain	VWA_3
PF02830	2	720	4.84837e-05	0.0120482	5.22562e-09	V4R domain	V4R
PF07993	15	17607	0.000363628	0.0481928	4.06219e-09	Male sterility protein	NAD_binding_4
PF00941	13	55991	0.000315144	0.0843373	3.9794e-09	FAD binding domain in molybdopterin dehydrogenase	FAD_binding_5
PF11343	1	1913	2.42418e-05	0.0120482	3.70924e-09	Protein of unknown function (DUF3145)	DUF3145
PF00741	3	2000	7.27255e-05	0.0361446	3.66893e-09	Gas vesicle protein	Gas_vesicle
PF13405	1	81	2.42418e-05	0.0120482	3.62917e-09	EF-hand domain	EF-hand_6
PF16203	1	338	2.42418e-05	0.0120482	3.58342e-09	ERCC3/RAD25/XPB C-terminal helicase	ERCC3_RAD25_C
PF04261	4	7443	9.69673e-05	0.0361446	3.35357e-09	Dyp-type peroxidase family	Dyp_perox
PF13477	5	1523	0.000121209	0.0120482	3.29746e-09	Glycosyl transferase 4-like	Glyco_trans_4_2
PF11656	39	11633	0.000945432	0.0120482	3.23265e-09	YjbD family (DUF3811)	DUF3811
PF04055	639	649816	0.0154905	0.216867	3.14496e-09	Radical SAM superfamily	Radical_SAM
PF05048	17	5190	0.000412111	0.0361446	2.96739e-09	Periplasmic copper-binding protein (NosD)	NosD
PF00107	664	476898	0.0160966	0.168675	2.71956e-09	Zinc-binding dehydrogenase	ADH_zinc_N
PF10605	1	2033	2.42418e-05	0.0120482	2.66183e-09	3HB-oligomer hydrolase (3HBOH)	3HBOH
PF02621	1	160	2.42418e-05	0.0120482	2.62969e-09	Menaquinone biosynthesis	VitK2_biosynth
PF01546	467	322126	0.0113209	0.156627	2.58503e-09	Peptidase family M20/M25/M40	Peptidase_M20
PF03232	8	9129	0.000193935	0.0361446	2.542e-09	Ubiquinone biosynthesis protein COQ7	COQ7
PF14122	1	1394	2.42418e-05	0.0120482	2.4603e-09	YokU-like protein, putative antitoxin	YokU
PF07729	473	392942	0.0114664	0.13253	2.33829e-09	FCD domain	FCD
PF00248	267	320023	0.00647257	0.216867	2.32032e-09	Aldo/keto reductase family	Aldo_ket_red
PF14213	3	446	7.27255e-05	0.0240964	2.16236e-09	STAS-like domain of unknown function (DUF4325)	DUF4325
PF10960	2	893	4.84837e-05	0.0120482	2.12423e-09	BhlA holin family	Holin_BhlA
PF07250	1	657	2.42418e-05	0.0120482	2.12314e-09	Glyoxal oxidase N-terminus	Glyoxal_oxid_N
PF00571	2076	633587	0.0503261	0.156627	2.04907e-09	CBS domain	CBS
PF09351	8	11078	0.000193935	0.0481928	2.03763e-09	Domain of unknown function (DUF1993)	DUF1993
PF13518	26	46183	0.000630288	0.0843373	1.94395e-09	Helix-turn-helix domain	HTH_28
PF01084	2	1263	4.84837e-05	0.0120482	1.92379e-09	Ribosomal protein S18	Ribosomal_S18
PF00171	1177	633066	0.0285326	0.13253	1.86279e-09	Aldehyde dehydrogenase family	Aldedh
PF01370	288	322514	0.00698165	0.180723	1.86007e-09	NAD dependent epimerase/dehydratase family	Epimerase
PF00015	733	559928	0.0177693	0.180723	1.74405e-09	Methyl-accepting chemotaxis protein (MCP) signalling domain	MCPsignal
PF08352	267	352171	0.00647257	0.108434	1.73261e-09	Oligopeptide/dipeptide transporter, C-terminal region	oligo_HPY
PF08858	1	5468	2.42418e-05	0.0120482	1.6422e-09	IDEAL domain	IDEAL
PF00534	798	397248	0.019345	0.13253	1.59209e-09	Glycosyl transferases group 1	Glycos_transf_1
PF14306	3	1966	7.27255e-05	0.0240964	1.54742e-09	PUA-like domain	PUA_2
PF09086	2	615	4.84837e-05	0.0120482	1.54415e-09	Domain of unknown function (DUF1924)	DUF1924
PF03096	1	135	2.42418e-05	0.0120482	1.53925e-09	Ndr family	Ndr
PF00149	404	324729	0.0097937	0.156627	1.53598e-09	Calcineurin-like phosphoesterase	Metallophos
PF10977	3	9018	7.27255e-05	0.0361446	1.46027e-09	Protein of unknown function (DUF2797)	DUF2797
PF00196	484	622235	0.011733	0.180723	1.42814e-09	Bacterial regulatory proteins, luxR family	GerE
PF00069	162	140298	0.00392718	0.204819	1.41725e-09	Protein kinase domain	Pkinase
PF14175	1	1658	2.42418e-05	0.0120482	1.37476e-09	YaaC-like Protein	YaaC
PF12704	141	151619	0.0034181	0.144578	1.37367e-09	MacB-like periplasmic core domain	MacB_PCD
PF00117	357	260645	0.00865434	0.108434	1.37367e-09	Glutamine amidotransferase class-I	GATase
PF13791	2	2893	4.84837e-05	0.0120482	1.35461e-09	Sigma factor regulator C-terminal	Sigma_reg_C
PF04542	445	480314	0.0107876	0.204819	1.3448e-09	Sigma-70 region 2	Sigma70_r2
PF00122	130	188547	0.00315144	0.120482	1.33554e-09	E1-E2 ATPase	E1-E2_ATPase
PF06946	1	285	2.42418e-05	0.0120482	1.26583e-09	Bacteriophage A118-like holin, Hol118	Phage_holin_5_1
PF00291	153	346611	0.003709	0.168675	1.25657e-09	Pyridoxal-phosphate dependent enzyme	PALP
PF01408	158	230566	0.00383021	0.180723	1.24404e-09	Oxidoreductase family, NAD-binding Rossmann fold	GFO_IDH_MocA
PF11014	3	2872	7.27255e-05	0.0120482	1.21953e-09	Protein of unknown function (DUF2852)	DUF2852
PF01048	46	133332	0.00111512	0.108434	1.21898e-09	Phosphorylase superfamily	PNP_UDP_1
PF00586	83	129954	0.00201207	0.108434	1.20319e-09	AIR synthase related protein, N-terminal domain	AIRS
PF03061	601	260191	0.0145693	0.120482	1.20155e-09	Thioesterase superfamily	4HBT
PF02771	1939	427636	0.0470049	0.13253	1.1814e-09	Acyl-CoA dehydrogenase, N-terminal domain	Acyl-CoA_dh_N
PF01966	310	212098	0.00751497	0.180723	1.16179e-09	HD domain	HD
PF03989	144	246861	0.00349082	0.108434	1.13292e-09	DNA gyrase C-terminal domain, beta-propeller	DNA_gyraseA_C
PF13416	210	239929	0.00509079	0.120482	1.11277e-09	Bacterial extracellular solute-binding protein	SBP_bac_8
PF12389	1	315	2.42418e-05	0.0120482	1.10079e-09	Camelysin metallo-endopeptidase	Peptidase_M73
PF07883	369	274712	0.00894524	0.192771	1.05558e-09	Cupin domain	Cupin_2
PF00582	1989	261382	0.048217	0.13253	1.02617e-09	Universal stress protein family	Usp
PF13673	137	201449	0.00332113	0.204819	1.00765e-09	Acetyltransferase (GNAT) domain	Acetyltransf_10
PF01979	432	322354	0.0104725	0.120482	1.00438e-09	Amidohydrolase family	Amidohydro_1
PF00990	2830	803958	0.0686044	0.216867	9.74424e-10	Diguanylate cyclase, GGDEF domain	GGDEF
PF07963	55	266624	0.0013333	0.0722892	9.21591e-10	Prokaryotic N-terminal methylation motif	N_methyl
PF00575	98	359904	0.0023757	0.144578	9.16689e-10	S1 RNA binding domain	S1
PF12362	3	4643	7.27255e-05	0.0120482	9.13965e-10	DNA polymerase III gamma and tau subunits C terminal	DUF3646
PF13419	155	349998	0.00375748	0.168675	9.08519e-10	Haloacid dehalogenase-like hydrolase	HAD_2
PF00067	148	92287	0.00358779	0.0843373	9.01438e-10	Cytochrome P450	p450
PF04851	147	162462	0.00356355	0.156627	8.97625e-10	Type III restriction enzyme, res subunit	ResIII
PF12848	969	154713	0.0234903	0.168675	8.9708e-10	ABC transporter	ABC_tran_Xtn
PF02801	26	131015	0.000630288	0.0722892	8.92178e-10	Beta-ketoacyl synthase, C-terminal domain	Ketoacyl-synt_C
PF01926	374	349386	0.00906645	0.13253	8.63311e-10	50S ribosome-binding GTPase	MMR_HSR1
PF00881	207	185170	0.00501806	0.144578	8.58953e-10	Nitroreductase family	Nitroreductase
PF00581	313	334586	0.00758769	0.204819	8.45881e-10	Rhodanese-like domain	Rhodanese
PF00929	154	186982	0.00373324	0.144578	8.42613e-10	Exonuclease	RNase_T
PF00158	1333	395307	0.0323144	0.156627	8.39345e-10	Sigma-54 interaction domain	Sigma54_activat
PF00206	118	172074	0.00286054	0.13253	8.31719e-10	Lyase	Lyase_1
PF13439	673	214045	0.0163148	0.108434	8.27907e-10	Glycosyltransferase Family 4	Glyco_transf_4
PF04879	75	180118	0.00181814	0.0963855	8.10477e-10	Molybdopterin oxidoreductase Fe4S4 domain	Molybdop_Fe4S4
PF00551	171	131089	0.00414535	0.0722892	7.90324e-10	Formyl transferase	Formyl_trans_N
PF14559	44	166385	0.00106664	0.13253	7.89779e-10	Tetratricopeptide repeat	TPR_19
PF00459	55	99328	0.0013333	0.120482	7.87056e-10	Inositol monophosphatase family	Inositol_P
PF00694	98	94660	0.0023757	0.108434	7.79431e-10	Aconitase C-terminal domain	Aconitase_C
PF00254	88	166832	0.00213328	0.120482	7.79431e-10	FKBP-type peptidyl-prolyl cis-trans isomerase	FKBP_C
PF01842	39	159712	0.000945432	0.0843373	7.6309e-10	ACT domain	ACT
PF06187	2	2331	4.84837e-05	0.0240964	7.62546e-10	Protein of unknown function (DUF993)	DUF993
PF00383	50	98027	0.00121209	0.0843373	7.61456e-10	Cytidine and deoxycytidylate deaminase zinc-binding region	dCMP_cyt_deam_1
PF01022	848	105901	0.0205571	0.108434	7.56554e-10	Bacterial regulatory protein, arsR family	HTH_5
PF13181	164	122521	0.00397566	0.216867	7.52197e-10	Tetratricopeptide repeat	TPR_8
PF00521	66	75236	0.00159996	0.120482	7.42937e-10	DNA gyrase/topoisomerase IV, subunit A	DNA_topoisoIV
PF00474	159	140786	0.00385445	0.120482	7.40214e-10	Sodium:solute symporter family	SSF
PF02770	1905	405299	0.0461807	0.13253	7.40214e-10	Acyl-CoA dehydrogenase, middle domain	Acyl-CoA_dh_M
PF06133	2	7153	4.84837e-05	0.0120482	7.36946e-10	Control of competence regulator ComK, YlbF/YmcA	Com_YlbF
PF01734	239	122818	0.0057938	0.13253	7.2932e-10	Patatin-like phospholipase	Patatin
PF00483	55	213482	0.0013333	0.108434	7.26597e-10	Nucleotidyl transferase	NTP_transferase
PF02743	595	149948	0.0144239	0.13253	7.24963e-10	Cache domain	dCache_1
PF00902	29	35845	0.000703013	0.0481928	7.24418e-10	Sec-independent protein translocase protein (TatC)	TatC
PF02861	130	134443	0.00315144	0.108434	7.22784e-10	Clp amino terminal domain, pathogenicity island component	Clp_N
PF02779	86	197703	0.0020848	0.0963855	7.2115e-10	Transketolase, pyrimidine binding domain	Transket_pyr
PF00205	137	196012	0.00332113	0.108434	7.19516e-10	Thiamine pyrophosphate enzyme, central domain	TPP_enzyme_M
PF05175	457	135842	0.0110785	0.120482	7.08078e-10	Methyltransferase small domain	MTS
PF03009	2258	91899	0.0547381	0.144578	7.00453e-10	Glycerophosphoryl diester phosphodiesterase family	GDPD
PF00455	55	192907	0.0013333	0.0722892	6.99363e-10	DeoR C terminal sensor domain	DeoRC
PF01965	215	202037	0.00521199	0.13253	6.93916e-10	DJ-1/PfpI family	DJ-1_PfpI
PF01636	758	193660	0.0183753	0.156627	6.93372e-10	Phosphotransferase enzyme family	APH
PF01595	172	84916	0.0041696	0.108434	6.80844e-10	Cyclin M transmembrane N-terminal domain	DUF21
PF12796	150	67095	0.00363628	0.13253	6.78666e-10	Ankyrin repeats (3 copies)	Ank_2
PF00441	1952	426389	0.0473201	0.13253	6.73763e-10	Acyl-CoA dehydrogenase, C-terminal domain	Acyl-CoA_dh_1
PF02852	342	171290	0.00829071	0.144578	6.7104e-10	Pyridine nucleotide-disulphide oxidoreductase, dimerisation domain	Pyr_redox_dim
PF12838	454	131259	0.0110058	0.0843373	6.69406e-10	4Fe-4S dicluster domain	Fer4_7
PF00793	10481	106640	0.254079	0.0722892	6.63415e-10	DAHP synthetase I family	DAHP_synth_1
PF01145	98	150906	0.0023757	0.120482	6.59602e-10	SPFH domain / Band 7 family	Band_7
PF01367	102	61412	0.00247267	0.0963855	6.57968e-10	5'-3' exonuclease, C-terminal SAM fold	5_3_exonuc
PF08282	164	166387	0.00397566	0.0843373	6.55789e-10	haloacid dehalogenase-like hydrolase	Hydrolase_3
PF12911	110	149507	0.0026666	0.120482	6.45985e-10	N-terminal TM domain of oligopeptide transport permease C	OppC_N
PF01039	71	85460	0.00172117	0.0722892	6.4544e-10	Carboxyl transferase domain	Carboxyl_trans
PF07724	152	192818	0.00368476	0.120482	6.42717e-10	AAA domain (Cdc48 subfamily)	AAA_2
PF13777	3	932	7.27255e-05	0.0120482	6.41628e-10	Domain of unknown function (DUF4173)	DUF4173
PF00140	129	87531	0.0031272	0.0843373	6.37815e-10	Sigma-70 factor, region 1,2	Sigma70_r1_2
PF13360	911	94768	0.0220843	0.120482	6.34002e-10	PQQ-like domain	PQQ_2
PF02128	1	178	2.42418e-05	0.0120482	6.30734e-10	Fungalysin metallopeptidase (M36)	Peptidase_M36
PF00330	283	131054	0.00686044	0.120482	6.23109e-10	Aconitase family (aconitate hydratase)	Aconitase
PF01435	275	147233	0.00666651	0.13253	6.19841e-10	Peptidase family M48	Peptidase_M48
PF00912	369	144953	0.00894524	0.0843373	6.19841e-10	Transglycosylase	Transgly
PF01584	786	163450	0.0190541	0.0843373	6.14394e-10	CheW-like domain	CheW
PF00989	234	226055	0.00567259	0.144578	6.06224e-10	PAS fold	PAS
PF13715	78	47506	0.00189086	0.0843373	5.9642e-10	CarboxypepD_reg-like domain	CarbopepD_reg_2
PF01368	75	43145	0.00181814	0.0722892	5.95875e-10	DHH family	DHH
PF16363	77	132755	0.00186662	0.0843373	5.92607e-10	GDP-mannose 4,6 dehydratase	GDP_Man_Dehyd
PF13378	170	175683	0.00412111	0.0963855	5.89339e-10	Enolase C-terminal domain-like	MR_MLE_C
PF02739	103	62077	0.00249691	0.0963855	5.85526e-10	5'-3' exonuclease, N-terminal resolvase-like domain	5_3_exonuc_N
PF01144	404	110240	0.0097937	0.0843373	5.7899e-10	Coenzyme A transferase	CoA_trans
PF01551	144	196596	0.00349082	0.0963855	5.77901e-10	Peptidase family M23	Peptidase_M23
PF01467	41	100183	0.000993915	0.0843373	5.74088e-10	Cytidylyltransferase-like	CTP_transf_like
PF01614	118	206695	0.00286054	0.0843373	5.68096e-10	Bacterial transcriptional regulator	IclR
PF01243	105	92020	0.00254539	0.108434	5.66462e-10	Pyridoxamine 5'-phosphate oxidase	Putative_PNPOx
PF02653	1527	527592	0.0370173	0.0963855	5.65918e-10	Branched-chain amino acid transport system / permease component	BPD_transp_2
PF03483	7597	48348	0.184165	0.108434	5.6265e-10	B3/4 domain	B3_4
PF03129	466	128676	0.0112967	0.13253	5.59382e-10	Anticodon binding domain	HGTP_anticodon
PF01613	102	101953	0.00247267	0.0963855	5.58837e-10	Flavin reductase like domain	Flavin_Reduct
PF00156	843	242664	0.0204359	0.108434	5.57748e-10	Phosphoribosyl transferase domain	Pribosyltran
PF08240	1468	485974	0.035587	0.180723	5.56114e-10	Alcohol dehydrogenase GroES-like domain	ADH_N
PF01042	246	165867	0.00596349	0.0963855	5.56114e-10	Endoribonuclease L-PSP	Ribonuc_L-PSP
PF01541	82	80719	0.00198783	0.144578	5.55569e-10	GIY-YIG catalytic domain	GIY-YIG
PF04324	30	95051	0.000727255	0.0843373	5.55024e-10	BFD-like [2Fe-2S] binding domain	Fer2_BFD
PF02597	70	78773	0.00169693	0.0963855	5.52301e-10	ThiS family	ThiS
PF01041	34	83482	0.000824222	0.0963855	5.49577e-10	DegT/DnrJ/EryC1/StrS aminotransferase family	DegT_DnrJ_EryC1
PF03460	548	115371	0.0132845	0.108434	5.48488e-10	Nitrite/Sulfite reductase ferredoxin-like half domain	NIR_SIR_ferr
PF00682	107	119799	0.00259388	0.060241	5.47943e-10	HMGL-like	HMGL-like
PF01565	886	209948	0.0214783	0.13253	5.46854e-10	FAD binding domain	FAD_binding_4
PF00482	17	146826	0.000412111	0.0481928	5.39773e-10	Type II secretion system (T2SS), protein F	T2SSF
PF00557	182	170812	0.00441201	0.108434	5.38139e-10	Metallopeptidase family M24	Peptidase_M24
PF00300	550	200796	0.013333	0.120482	5.29969e-10	Histidine phosphatase superfamily (branch 1)	His_Phos_1
PF00448	64	75790	0.00155148	0.0843373	5.2888e-10	SRP54-type protein, GTPase domain	SRP54
PF00313	1209	194572	0.0293084	0.168675	5.24522e-10	Cold-shock' DNA-binding domain	CSD
PF03372	501	151713	0.0121452	0.192771	5.22888e-10	Endonuclease/Exonuclease/phosphatase family	Exo_endo_phos
PF00893	126	107320	0.00305447	0.0963855	5.22344e-10	Small Multidrug Resistance protein	Multi_Drug_Res
PF13437	187	192732	0.00453322	0.108434	5.2071e-10	HlyD family secretion protein	HlyD_3
PF00148	1	4019	2.42418e-05	0.0120482	5.1962e-10	Nitrogenase component 1 type Oxidoreductase	Oxidored_nitro
PF00487	2012	86241	0.0487746	0.144578	5.19076e-10	Fatty acid desaturase	FA_desaturase
PF01075	17	92376	0.000412111	0.0722892	5.13084e-10	Glycosyltransferase family 9 (heptosyltransferase)	Glyco_transf_9
PF03797	63	123609	0.00152724	0.0481928	5.1145e-10	Autotransporter beta-domain	Autotransporter
PF01035	238	95178	0.00576956	0.108434	5.10906e-10	6-O-methylguanine DNA methyltransferase, DNA binding domain	DNA_binding_1
PF02397	35	63285	0.000848464	0.0963855	5.10906e-10	Bacterial sugar transferase	Bac_transf
PF03551	138	65787	0.00334537	0.0963855	5.08727e-10	Transcriptional regulator PadR-like family	PadR
PF00574	53	66225	0.00128482	0.0963855	5.08727e-10	Clp protease	CLP_protease
PF00400	183	99157	0.00443626	0.0722892	5.07637e-10	WD domain, G-beta repeat	WD40
PF00288	69	71515	0.00167269	0.060241	5.06003e-10	GHMP kinases N terminal domain	GHMP_kinases_N
PF01548	57	77071	0.00138178	0.120482	5.01101e-10	Transposase	DEDD_Tnp_IS110
PF02776	169	228580	0.00409687	0.108434	4.98378e-10	Thiamine pyrophosphate enzyme, N-terminal TPP binding domain	TPP_enzyme_N
PF04972	31	136627	0.000751497	0.060241	4.93476e-10	BON domain	BON
PF12697	896	243463	0.0217207	0.120482	4.90753e-10	Alpha/beta hydrolase family	Abhydrolase_6
PF00175	159	248423	0.00385445	0.0843373	4.85306e-10	Oxidoreductase NAD-binding domain	NAD_binding_1
PF00111	131	280921	0.00317568	0.120482	4.84761e-10	2Fe-2S iron-sulfur cluster binding domain	Fer2
PF01300	19	80947	0.000460595	0.0963855	4.83672e-10	Telomere recombination	Sua5_yciO_yrdC
PF02881	62	64992	0.00150299	0.0843373	4.82038e-10	SRP54-type protein, helical bundle domain	SRP54_N
PF01077	548	110304	0.0132845	0.108434	4.81493e-10	Nitrite and sulphite reductase 4Fe-4S domain	NIR_SIR
PF01590	169	184058	0.00409687	0.156627	4.79859e-10	GAF domain	GAF
PF13394	62	53777	0.00150299	0.0963855	4.7877e-10	4Fe-4S single cluster domain	Fer4_14
PF00364	96	273847	0.00232722	0.108434	4.77136e-10	Biotin-requiring enzyme	Biotin_lipoyl
PF13581	23	25291	0.000557562	0.0722892	4.70055e-10	Histidine kinase-like ATPase domain	HATPase_c_2
PF10552	1	1435	2.42418e-05	0.0120482	4.67876e-10	ORF6C domain	ORF6C
PF02872	32	74910	0.000775739	0.0722892	4.62974e-10	5'-nucleotidase, C-terminal domain	5_nucleotid_C
PF10672	36	57561	0.000872706	0.060241	4.61885e-10	S-adenosylmethionine-dependent methyltransferase	Methyltrans_SAM
PF00006	23	156096	0.000557562	0.0722892	4.6134e-10	ATP synthase alpha/beta family, nucleotide-binding domain	ATP-synt_ab
PF01841	45	76317	0.00109088	0.144578	4.60795e-10	Transglutaminase-like superfamily	Transglut_core
PF01578	33	102055	0.000799981	0.0963855	4.60795e-10	Cytochrome C assembly protein	Cytochrom_C_asm
PF02254	127	168297	0.00307871	0.120482	4.55893e-10	TrkA-N domain	TrkA_N
PF01593	368	96445	0.008921	0.156627	4.54804e-10	Flavin containing amine oxidoreductase	Amino_oxidase
PF03446	34	142140	0.000824222	0.0963855	4.54804e-10	NAD binding domain of 6-phosphogluconate dehydrogenase	NAD_binding_2
PF01037	241	241387	0.00584228	0.120482	4.50991e-10	Lrp/AsnC ligand binding domain	AsnC_trans_reg
PF00496	291	361166	0.00705437	0.13253	4.48268e-10	Bacterial extracellular solute-binding proteins, family 5 Middle	SBP_bac_5
PF01168	26	136280	0.000630288	0.120482	4.48268e-10	Alanine racemase, N-terminal domain	Ala_racemase_N
PF08669	103	77880	0.00249691	0.0963855	4.48268e-10	Glycine cleavage T-protein C-terminal barrel domain	GCV_T_C
PF01261	69	188602	0.00167269	0.13253	4.42821e-10	Xylose isomerase-like TIM barrel	AP_endonuc_2
PF01510	66	62232	0.00159996	0.0963855	4.41732e-10	N-acetylmuramoyl-L-alanine amidase	Amidase_2
PF00027	308	220312	0.00746649	0.192771	4.41732e-10	Cyclic nucleotide-binding domain	cNMP_binding
PF03180	1369	77331	0.0331871	0.0722892	4.40098e-10	NLPA lipoprotein	Lipoprotein_9
PF01641	2970	52856	0.0719983	0.144578	4.39553e-10	SelR domain	SelR
PF13407	447	213111	0.0108361	0.0843373	4.34106e-10	Periplasmic binding protein domain	Peripla_BP_4
PF00580	45	146495	0.00109088	0.108434	4.30838e-10	UvrD/REP helicase N-terminal domain	UvrD-helicase
PF00916	90	102217	0.00218177	0.108434	4.2866e-10	Sulfate permease family	Sulfate_transp
PF00596	44	120565	0.00106664	0.0722892	4.27026e-10	Class II Aldolase and Adducin N-terminal domain	Aldolase_II
PF01464	126	219293	0.00305447	0.0843373	4.25936e-10	Transglycosylase SLT domain	SLT
PF00732	55	92545	0.0013333	0.120482	4.25391e-10	GMC oxidoreductase	GMC_oxred_N
PF01047	330	248468	0.00799981	0.156627	4.24302e-10	MarR family	MarR
PF02405	11	58238	0.00026666	0.0722892	4.24302e-10	Permease MlaE	MlaE
PF14492	14	43870	0.000339386	0.060241	4.22123e-10	Elongation Factor G, domain II	EFG_II
PF05239	96	64966	0.00232722	0.0963855	4.20489e-10	PRC-barrel domain	PRC
PF01609	157	167574	0.00380597	0.156627	4.18311e-10	Transposase DDE domain	DDE_Tnp_1
PF01497	1575	176982	0.0381809	0.13253	4.13409e-10	Periplasmic binding protein	Peripla_BP_2
PF00037	46	104852	0.00111512	0.120482	4.1123e-10	4Fe-4S binding domain	Fer4
PF06114	59	27075	0.00143027	0.0722892	4.05239e-10	IrrE N-terminal-like domain	Peptidase_M78
PF07228	25	31081	0.000606046	0.060241	4.0306e-10	Stage II sporulation protein E (SpoIIE)	SpoIIE
PF00361	154	182719	0.00373324	0.108434	4.0197e-10	Proton-conducting membrane transporter	Proton_antipo_M
PF00920	62	96028	0.00150299	0.13253	4.0197e-10	Dehydratase family	ILVD_EDD
PF02540	149	75717	0.00361203	0.0722892	4.0197e-10	NAD synthase	NAD_synthase
PF00587	494	131753	0.0119755	0.156627	4.00881e-10	tRNA synthetase class II core domain (G, H, P, S and T)	tRNA-synt_2b
PF08543	37	80768	0.000896948	0.108434	4.00881e-10	Phosphomethylpyrimidine kinase	Phos_pyr_kin
PF13450	93	75287	0.00225449	0.120482	4.00881e-10	NAD(P)-binding Rossmann-like domain	NAD_binding_8
PF01738	192	88195	0.00465443	0.13253	3.99792e-10	Dienelactone hydrolase family	DLH
PF00593	3126	515218	0.07578	0.144578	3.99247e-10	TonB dependent receptor	TonB_dep_Rec
PF00355	225	187962	0.00545441	0.0963855	3.98158e-10	Rieske [2Fe-2S] domain	Rieske
PF02311	232	198962	0.00562411	0.156627	3.97068e-10	AraC-like ligand binding domain	AraC_binding
PF03462	97	60465	0.00235146	0.060241	3.95434e-10	PCRF domain	PCRF
PF08402	59	234756	0.00143027	0.108434	3.94345e-10	TOBE domain	TOBE_2
PF11794	3	3107	7.27255e-05	0.0240964	3.94345e-10	4-hydroxyphenylacetate 3-hydroxylase N terminal	HpaB_N
PF02910	52	96792	0.00126058	0.120482	3.90532e-10	Fumarate reductase flavoprotein C-term	Succ_DH_flav_C
PF13280	101	66505	0.00244843	0.108434	3.87264e-10	WYL domain	WYL
PF03572	103	69400	0.00249691	0.156627	3.87264e-10	Peptidase family S41	Peptidase_S41
PF11008	2	864	4.84837e-05	0.0120482	3.87264e-10	Protein of unknown function (DUF2846)	DUF2846
PF04073	518	112318	0.0125573	0.0963855	3.83451e-10	Aminoacyl-tRNA editing domain	tRNA_edit
PF00579	297	81154	0.00719983	0.0843373	3.81817e-10	tRNA synthetases class I (W and Y)	tRNA-synt_1b
PF05199	57	98986	0.00138178	0.120482	3.80728e-10	GMC oxidoreductase	GMC_oxred_C
PF01402	28	51293	0.000678771	0.0963855	3.79639e-10	Ribbon-helix-helix protein, copG family	RHH_1
PF00984	87	80422	0.00210904	0.0722892	3.79094e-10	UDP-glucose/GDP-mannose dehydrogenase family, central domain	UDPG_MGDP_dh
PF13692	64	56362	0.00155148	0.060241	3.76371e-10	Glycosyl transferases group 1	Glyco_trans_1_4
PF02824	111	91969	0.00269084	0.0722892	3.74192e-10	TGS domain	TGS
PF05598	91	71311	0.00220601	0.120482	3.73103e-10	Transposase domain (DUF772)	DUF772
PF00877	11051	135917	0.267897	0.120482	3.71469e-10	NlpC/P60 family	NLPC_P60
PF01475	628	87018	0.0152239	0.120482	3.70924e-10	Ferric uptake regulator family	FUR
PF03960	33	86708	0.000799981	0.0963855	3.66022e-10	ArsC family	ArsC
PF14020	1	476	2.42418e-05	0.0120482	3.65477e-10	Protein of unknown function (DUF4236)	DUF4236
PF00384	113	345602	0.00273933	0.108434	3.63843e-10	Molybdopterin oxidoreductase	Molybdopterin
PF00860	78	175129	0.00189086	0.0722892	3.63299e-10	Permease family	Xan_ur_permease
PF02913	831	106844	0.020145	0.108434	3.62754e-10	FAD linked oxidases, C-terminal domain	FAD-oxidase_C
PF00456	66	120115	0.00159996	0.108434	3.62209e-10	Transketolase, thiamine diphosphate binding domain	Transketolase_N
PF13442	127	160031	0.00307871	0.120482	3.60575e-10	Cytochrome C oxidase, cbb3-type, subunit III	Cytochrome_CBB3
PF02894	88	125943	0.00213328	0.13253	3.58941e-10	Oxidoreductase family, C-terminal alpha/beta domain	GFO_IDH_MocA_C
PF04295	5	5422	0.000121209	0.0240964	3.55128e-10	D-galactarate dehydratase / Altronate hydrolase, C terminus	GD_AH_C
PF01938	118	71312	0.00286054	0.0963855	3.5186e-10	TRAM domain	TRAM
PF02378	191	247956	0.00463019	0.060241	3.49137e-10	Phosphotransferase system, EIIC	PTS_EIIC
PF01556	85	56676	0.00206056	0.0481928	3.49137e-10	DnaJ C terminal domain	DnaJ_C
PF00756	199	112541	0.00482413	0.13253	3.48592e-10	Putative esterase	Esterase
PF00484	180	69134	0.00436353	0.120482	3.46958e-10	Carbonic anhydrase	Pro_CA
PF00216	7706	142148	0.186808	0.108434	3.46958e-10	Bacterial DNA-binding protein	Bac_DNA_binding
PF08511	2	2678	4.84837e-05	0.0120482	3.4369e-10	COQ9	COQ9
PF13847	85	86608	0.00206056	0.0963855	3.41511e-10	Methyltransferase domain	Methyltransf_31
PF00356	337	392253	0.0081695	0.0963855	3.38788e-10	Bacterial regulatory proteins, lacI family	LacI
PF03725	85	84129	0.00206056	0.0481928	3.38788e-10	3' exoribonuclease family, domain 2	RNase_PH_C
PF00198	26	82485	0.000630288	0.0722892	3.38788e-10	2-oxoacid dehydrogenases acyltransferase (catalytic domain)	2-oxoacid_dh
PF07733	28	51881	0.000678771	0.0843373	3.36065e-10	Bacterial DNA polymerase III alpha NTPase domain	DNA_pol3_alpha
PF00665	901	344965	0.0218419	0.204819	3.33886e-10	Integrase core domain	rve
PF00202	319	307843	0.00773315	0.144578	3.33886e-10	Aminotransferase class-III	Aminotran_3
PF06580	207	84693	0.00501806	0.156627	3.31707e-10	Histidine kinase	His_kinase
PF03795	57	71976	0.00138178	0.0722892	3.28984e-10	YCII-related domain	YCII
PF13489	121	113514	0.00293326	0.13253	3.25171e-10	Methyltransferase domain	Methyltransf_23
PF03764	7	44155	0.000169693	0.060241	3.25171e-10	Elongation factor G, domain IV	EFG_IV
PF00152	335	108247	0.00812102	0.0722892	3.22448e-10	tRNA synthetases class II (D, K and N)	tRNA-synt_2
PF12680	125	102917	0.00303023	0.0843373	3.20814e-10	SnoaL-like domain	SnoaL_2
PF01695	20	64201	0.000484837	0.0843373	3.20269e-10	IstB-like ATP binding protein	IstB_IS21
PF01479	192	278467	0.00465443	0.120482	3.1918e-10	S4 domain	S4
PF02729	19	80580	0.000460595	0.0722892	3.1918e-10	Aspartate/ornithine carbamoyltransferase, carbamoyl-P binding domain	OTCace_N
PF02562	57	56889	0.00138178	0.0963855	3.18635e-10	PhoH-like protein	PhoH
PF04389	127	52467	0.00307871	0.144578	3.17546e-10	Peptidase family M28	Peptidase_M28
PF02082	56	95773	0.00135754	0.0722892	3.17001e-10	Transcriptional regulator	Rrf2
PF00044	50	77761	0.00121209	0.0843373	3.17001e-10	Glyceraldehyde 3-phosphate dehydrogenase, NAD binding domain	Gp_dh_N
PF00462	198	124133	0.00479988	0.108434	3.15912e-10	Glutaredoxin	Glutaredoxin
PF01471	165	106351	0.0039999	0.0722892	3.15912e-10	Putative peptidoglycan binding domain	PG_binding_1
PF02899	69	103609	0.00167269	0.0843373	3.12644e-10	Phage integrase, N-terminal SAM-like domain	Phage_int_SAM_1
PF02785	63	103412	0.00152724	0.108434	3.12099e-10	Biotin carboxylase C-terminal domain	Biotin_carb_C
PF13412	108	190041	0.00261812	0.120482	3.11554e-10	Winged helix-turn-helix DNA-binding	HTH_24
PF13533	117	184010	0.00283629	0.0963855	3.08831e-10	Biotin-lipoyl like	Biotin_lipoyl_2
PF03807	28	54673	0.000678771	0.060241	3.03384e-10	NADP oxidoreductase coenzyme F420-dependent	F420_oxidored
PF03486	943	47288	0.0228601	0.0963855	3.01206e-10	HI0933-like protein	HI0933_like
PF00588	69	169650	0.00167269	0.0843373	3.00116e-10	SpoU rRNA Methylase family	SpoU_methylase
PF05995	2	2744	4.84837e-05	0.0240964	3.00116e-10	Cysteine dioxygenase type I	CDO_I
PF01610	21	39413	0.000509079	0.0843373	2.99571e-10	Transposase	DDE_Tnp_ISL3
PF02880	79	103060	0.00191511	0.0722892	2.97937e-10	Phosphoglucomutase/phosphomannomutase, alpha/beta/alpha domain III	PGM_PMM_III
PF02786	91	179814	0.00220601	0.108434	2.96848e-10	Carbamoyl-phosphate synthase L chain, ATP binding domain	CPSase_L_D2
PF02810	39	98497	0.000945432	0.108434	2.92491e-10	SEC-C motif	SEC-C
PF01571	137	100353	0.00332113	0.0963855	2.91401e-10	Aminomethyltransferase folate-binding domain	GCV_T
PF12849	48	58491	0.00116361	0.0481928	2.90857e-10	PBP superfamily domain	PBP_like_2
PF01656	261	90394	0.00632712	0.0843373	2.90312e-10	CobQ/CobB/MinD/ParA nucleotide binding domain	CbiA
PF12728	17	48429	0.000412111	0.0843373	2.89223e-10	Helix-turn-helix domain	HTH_17
PF02678	102	97764	0.00247267	0.120482	2.88133e-10	Pirin	Pirin
PF01262	125	58837	0.00303023	0.108434	2.86499e-10	Alanine dehydrogenase/PNT, C-terminal domain	AlaDh_PNT_C
PF02698	105	96298	0.00254539	0.120482	2.86499e-10	DUF218 domain	DUF218
PF02566	219	119641	0.00530896	0.108434	2.8541e-10	OsmC-like protein	OsmC
PF13560	183	105350	0.00443626	0.108434	2.8541e-10	Helix-turn-helix domain	HTH_31
PF02151	68	68804	0.00164844	0.0843373	2.84321e-10	UvrB/uvrC motif	UVR
PF13589	38	49041	0.00092119	0.0722892	2.83776e-10	Histidine kinase-, DNA gyrase B-, and HSP90-like ATPase	HATPase_c_3
PF00120	39	98700	0.000945432	0.120482	2.82142e-10	Glutamine synthetase, catalytic domain	Gln-synt_C
PF00263	26	108670	0.000630288	0.0481928	2.82142e-10	Bacterial type II and III secretion system protein	Secretin
PF13343	155	89538	0.00375748	0.0722892	2.81597e-10	Bacterial extracellular solute-binding protein	SBP_bac_6
PF01521	92	108825	0.00223025	0.0963855	2.80508e-10	Iron-sulphur cluster biosynthesis	Fe-S_biosyn
PF13417	178	198590	0.00431505	0.060241	2.78874e-10	Glutathione S-transferase, N-terminal domain	GST_N_3
PF00679	86	119939	0.0020848	0.0843373	2.78329e-10	Elongation factor G C-terminus	EFG_C
PF01612	260	70722	0.00630288	0.0963855	2.7615e-10	3'-5' exonuclease	DNA_pol_A_exo1
PF01588	7616	85398	0.184626	0.0843373	2.7615e-10	Putative tRNA binding domain	tRNA_bind
PF05958	122	74982	0.0029575	0.108434	2.75606e-10	tRNA (Uracil-5-)-methyltransferase	tRNA_U5-meth_tr
PF13644	3	3570	7.27255e-05	0.0240964	2.72882e-10	DKNYY family	DKNYY
PF00724	113	158137	0.00273933	0.0963855	2.71248e-10	NADH:flavin oxidoreductase / NADH oxidase family	Oxidored_FMN
PF00999	2452	196296	0.059441	0.120482	2.67436e-10	Sodium/hydrogen exchanger family	Na_H_Exchanger
PF13646	43	45344	0.0010424	0.13253	2.609e-10	HEAT repeats	HEAT_2
PF02817	25	79978	0.000606046	0.0722892	2.60355e-10	e3 binding domain	E3_binding
PF01557	72	165715	0.00174541	0.108434	2.53274e-10	Fumarylacetoacetate (FAA) hydrolase family	FAA_hydrolase
PF00232	64	70955	0.00155148	0.0963855	2.5164e-10	Glycosyl hydrolase family 1	Glyco_hydro_1
PF01136	93	78243	0.00225449	0.0843373	2.48917e-10	Peptidase family U32	Peptidase_U32
PF13091	267	233252	0.00647257	0.0963855	2.46193e-10	PLD-like domain	PLDc_2
PF08786	1	52	2.42418e-05	0.0120482	2.45104e-10	DcrB	DcrB
PF00676	43	61430	0.0010424	0.0481928	2.4347e-10	Dehydrogenase E1 component	E1_dh
PF01832	125	44759	0.00303023	0.0481928	2.41291e-10	Mannosyl-glycoprotein endo-beta-N-acetylglucosaminidase	Glucosaminidase
PF00011	44	75226	0.00106664	0.0963855	2.40202e-10	Hsp20/alpha crystallin family	HSP20
PF00725	2496	166703	0.0605076	0.108434	2.39113e-10	3-hydroxyacyl-CoA dehydrogenase, C-terminal domain	3HCDH
PF00699	8	3534	0.000193935	0.0120482	2.39113e-10	Urease beta subunit	Urease_beta
PF01810	425	279695	0.0103028	0.120482	2.37478e-10	LysE type translocator	LysE
PF01420	46	51577	0.00111512	0.0963855	2.36934e-10	Type I restriction modification DNA specificity domain	Methylase_S
PF02472	23	111102	0.000557562	0.0843373	2.35844e-10	Biopolymer transport protein ExbD/TolR	ExbD
PF00210	95	115865	0.00230297	0.108434	2.353e-10	Ferritin-like domain	Ferritin
PF01773	27	48334	0.00065453	0.060241	2.33121e-10	Na+ dependent nucleoside transporter N-terminus	Nucleos_tra2_N
PF10418	16	7698	0.000387869	0.0361446	2.29308e-10	Iron-sulfur cluster binding domain of dihydroorotate dehydrogenase B	DHODB_Fe-S_bind
PF14232	1	1190	2.42418e-05	0.0120482	2.24951e-10	Domain of unknown function (DUF4334)	DUF4334
PF13193	2756	519376	0.0668105	0.144578	2.24406e-10	AMP-binding enzyme C-terminal domain	AMP-binding_C
PF08220	98	206764	0.0023757	0.0722892	2.19504e-10	DeoR-like helix-turn-helix domain	HTH_DeoR
PF06271	33	44218	0.000799981	0.0843373	2.17325e-10	RDD family	RDD
PF01645	96	57763	0.00232722	0.108434	2.14057e-10	Conserved region in glutamate synthase	Glu_synthase
PF08353	2	153	4.84837e-05	0.0120482	2.14057e-10	Domain of unknown function (DUF1727)	DUF1727
PF00226	147	130055	0.00356355	0.120482	2.13513e-10	DnaJ domain	DnaJ
PF10431	147	183375	0.00356355	0.120482	2.11334e-10	C-terminal, D2-small domain, of ClpB protein	ClpB_D2-small
PF07683	329	78425	0.00797556	0.120482	2.10789e-10	Cobalamin synthesis protein cobW C-terminal domain	CobW_C
PF01895	19	63785	0.000460595	0.0722892	2.10245e-10	PhoU domain	PhoU
PF00950	42	69129	0.00101816	0.0843373	2.10245e-10	ABC 3 transport family	ABC-3
PF00809	16	69132	0.000387869	0.0722892	2.07521e-10	Pterin binding enzyme	Pterin_bind
PF03447	25	62299	0.000606046	0.0843373	2.06977e-10	Homoserine dehydrogenase, NAD binding domain	NAD_binding_3
PF08241	193	213432	0.00467867	0.168675	2.06432e-10	Methyltransferase domain	Methyltransf_11
PF11103	2	3274	4.84837e-05	0.0120482	2.03164e-10	Protein of unknown function (DUF2887)	DUF2887
PF03471	2335	154581	0.0566047	0.120482	1.99896e-10	Transporter associated domain	CorC_HlyC
PF13231	125	39922	0.00303023	0.0843373	1.97173e-10	Dolichyl-phosphate-mannose-protein mannosyltransferase	PMT_2
PF00239	67	115687	0.0016242	0.108434	1.97173e-10	Resolvase, N terminal domain	Resolvase
PF10414	70	29461	0.00169693	0.0240964	1.96083e-10	Sirohaem synthase dimerisation region	CysG_dimeriser
PF00043	1018	172276	0.0246782	0.0722892	1.93904e-10	Glutathione S-transferase, C-terminal domain	GST_C
PF01740	105	99105	0.00254539	0.108434	1.91726e-10	STAS domain	STAS
PF02347	36	65376	0.000872706	0.0843373	1.91181e-10	Glycine cleavage system P-protein	GDC-P
PF01434	27	50225	0.00065453	0.0843373	1.87913e-10	Peptidase family M41	Peptidase_M41
PF06723	6	27847	0.000145451	0.0481928	1.8519e-10	MreB/Mbl protein	MreB_Mbl
PF03720	84	66025	0.00203631	0.060241	1.82466e-10	UDP-glucose/GDP-mannose dehydrogenase family, UDP binding domain	UDPG_MGDP_dh_C
PF02571	2	2670	4.84837e-05	0.0240964	1.81377e-10	Precorrin-6x reductase CbiJ/CobK	CbiJ
PF07238	199	107493	0.00482413	0.108434	1.79743e-10	PilZ domain	PilZ
PF01654	55	62864	0.0013333	0.060241	1.79198e-10	Cytochrome bd terminal oxidase subunit I	Cyt_bd_oxida_I
PF12698	128	115889	0.00310296	0.0843373	1.78654e-10	ABC-2 family transporter protein	ABC2_membrane_3
PF08327	123	59133	0.00298175	0.13253	1.77564e-10	Activator of Hsp90 ATPase homolog 1-like protein	AHSA1
PF13070	1	1386	2.42418e-05	0.0120482	1.77564e-10	Protein of unknown function (DUF3934)	DUF3934
PF13183	122	100969	0.0029575	0.120482	1.7702e-10	4Fe-4S dicluster domain	Fer4_8
PF13180	62	163702	0.00150299	0.144578	1.7702e-10	PDZ domain	PDZ_2
PF00092	39	54991	0.000945432	0.120482	1.76475e-10	von Willebrand factor type A domain	VWA
PF06964	2	1473	4.84837e-05	0.0120482	1.76475e-10	Alpha-L-arabinofuranosidase C-terminal domain	Alpha-L-AF_C
PF01138	86	87653	0.0020848	0.0481928	1.7593e-10	3' exoribonuclease family, domain 1	RNase_PH
PF12804	78	96302	0.00189086	0.120482	1.75385e-10	MobA-like NTP transferase domain	NTP_transf_3
PF00488	15	37864	0.000363628	0.0843373	1.74841e-10	MutS domain V	MutS_V
PF02541	93	60334	0.00225449	0.0722892	1.73751e-10	Ppx/GppA phosphatase family	Ppx-GppA
PF13406	13	56846	0.000315144	0.060241	1.73207e-10	Transglycosylase SLT domain	SLT_2
PF06826	10	53619	0.000242418	0.0240964	1.69939e-10	Predicted Permease Membrane Region	Asp-Al_Ex
PF01569	80	129897	0.00193935	0.108434	1.69394e-10	PAP2 superfamily	PAP2
PF02803	1466	217367	0.0355385	0.13253	1.68849e-10	Thiolase, C-terminal domain	Thiolase_C
PF00815	16	41437	0.000387869	0.0722892	1.6776e-10	Histidinol dehydrogenase	Histidinol_dh
PF01171	20	55688	0.000484837	0.060241	1.66671e-10	PP-loop family	ATP_bind_3
PF01170	45	32992	0.00109088	0.0481928	1.66671e-10	Putative RNA methylase family UPF0020	UPF0020
PF13424	147	59297	0.00356355	0.120482	1.65581e-10	Tetratricopeptide repeat	TPR_12
PF00350	13	19723	0.000315144	0.0361446	1.65581e-10	Dynamin family	Dynamin_N
PF00662	101	63020	0.00244843	0.0843373	1.65037e-10	NADH-Ubiquinone oxidoreductase (complex I), chain 5 N-terminus	Proton_antipo_N
PF01242	36	32687	0.000872706	0.0481928	1.65037e-10	6-pyruvoyl tetrahydropterin synthase	PTPS
PF09954	13	4254	0.000315144	0.0361446	1.65037e-10	Uncharacterized protein conserved in bacteria (DUF2188)	DUF2188
PF01297	46	58632	0.00111512	0.0963855	1.61769e-10	Zinc-uptake complex component A periplasmic	ZnuA
PF00490	21	34014	0.000509079	0.060241	1.60679e-10	Delta-aminolevulinic acid dehydratase	ALAD
PF01894	27	23879	0.00065453	0.0963855	1.58501e-10	Uncharacterised protein family UPF0047	UPF0047
PF00766	4	34031	9.69673e-05	0.0240964	1.58501e-10	Electron transfer flavoprotein FAD-binding domain	ETF_alpha
PF07007	63	47593	0.00152724	0.0481928	1.57411e-10	Lysozyme inhibitor LprI	LprI
PF17209	16	35164	0.000387869	0.060241	1.56322e-10	Hfq protein	Hfq
PF08541	35	58969	0.000848464	0.0722892	1.54688e-10	3-Oxoacyl-[acyl-carrier-protein (ACP)] synthase III C terminal	ACP_syn_III_C
PF02503	81	33231	0.00196359	0.0481928	1.54143e-10	Polyphosphate kinase middle domain	PP_kinase
PF01863	101	43187	0.00244843	0.108434	1.53598e-10	Protein of unknown function DUF45	DUF45
PF00704	45	32782	0.00109088	0.0361446	1.53598e-10	Glycosyl hydrolases family 18	Glyco_hydro_18
PF01883	46	49384	0.00111512	0.108434	1.53598e-10	Iron-sulfur cluster assembly protein	FeS_assembly_P
PF04095	41	35851	0.000993915	0.0722892	1.52509e-10	Nicotinate phosphoribosyltransferase (NAPRTase) family	NAPRTase
PF00199	77	63567	0.00186662	0.0843373	1.5142e-10	Catalase	Catalase
PF13145	209	28369	0.00506654	0.060241	1.49786e-10	PPIC-type PPIASE domain	Rotamase_2
PF00899	112	102967	0.00271509	0.0963855	1.48696e-10	ThiF family	ThiF
PF10502	69	31310	0.00167269	0.0361446	1.48152e-10	Signal peptidase, peptidase S26	Peptidase_S26
PF01804	6	16646	0.000145451	0.0240964	1.48152e-10	Penicillin amidase	Penicil_amidase
PF00743	66	31986	0.00159996	0.0843373	1.48152e-10	Flavin-binding monooxygenase-like	FMO-like
PF00690	28	44147	0.000678771	0.108434	1.47607e-10	Cation transporter/ATPase, N-terminus	Cation_ATPase_N
PF04138	33	34650	0.000799981	0.0843373	1.47607e-10	GtrA-like protein	GtrA
PF03109	45	53652	0.00109088	0.0963855	1.45428e-10	ABC1 family	ABC1
PF00875	59	40381	0.00143027	0.120482	1.44884e-10	DNA photolyase	DNA_photolyase
PF07859	604	119962	0.0146421	0.144578	1.44339e-10	alpha/beta hydrolase fold	Abhydrolase_3
PF00749	170	109850	0.00412111	0.108434	1.43794e-10	tRNA synthetases class I (E and Q), catalytic domain	tRNA-synt_1c
PF09334	53	55301	0.00128482	0.0843373	1.43794e-10	tRNA synthetases class I (M)	tRNA-synt_1g
PF13460	173	117378	0.00419384	0.168675	1.42705e-10	NAD(P)H-binding	NAD_binding_10
PF04607	107	59390	0.00259388	0.060241	1.41071e-10	Region found in RelA / SpoT proteins	RelA_SpoT
PF03928	44	44553	0.00106664	0.0722892	1.40526e-10	Haem-degrading	Haem_degrading
PF13732	21	10802	0.000509079	0.0722892	1.40526e-10	Domain of unknown function (DUF4162)	DUF4162
PF01228	13	63397	0.000315144	0.0481928	1.39982e-10	Glycine radical	Gly_radical
PF13683	45	77135	0.00109088	0.0722892	1.39982e-10	Integrase core domain	rve_3
PF13379	58	53768	0.00140603	0.0963855	1.39437e-10	NMT1-like family	NMT1_2
PF02146	186	32403	0.00450898	0.0722892	1.38892e-10	Sir2 family	SIR2
PF03900	95	28994	0.00230297	0.0361446	1.38348e-10	Porphobilinogen deaminase, C-terminal domain	Porphobil_deamC
PF16658	24	31346	0.000581804	0.060241	1.36714e-10	Class II release factor RF3, C-terminal domain	RF3_C
PF01272	65	96014	0.00157572	0.108434	1.36714e-10	Transcription elongation factor, GreA/GreB, C-term	GreA_GreB
PF01903	14	7933	0.000339386	0.0481928	1.36714e-10	CbiX	CbiX
PF01135	26	43462	0.000630288	0.060241	1.36169e-10	Protein-L-isoaspartate(D-aspartate) O-methyltransferase (PCMT)	PCMT
PF02445	18	34755	0.000436353	0.0963855	1.35624e-10	Quinolinate synthetase A protein	NadA
PF13483	45	30385	0.00109088	0.108434	1.35624e-10	Beta-lactamase superfamily domain	Lactamase_B_3
PF13011	406	55329	0.00984219	0.0481928	1.35624e-10	leucine-zipper of insertion element IS481	LZ_Tnp_IS481
PF13414	102	39159	0.00247267	0.0722892	1.3508e-10	TPR repeat	TPR_11
PF09190	70	32420	0.00169693	0.060241	1.3508e-10	DALR domain	DALR_2
PF02572	180	32906	0.00436353	0.0722892	1.3508e-10	ATP:corrinoid adenosyltransferase BtuR/CobO/CobP	CobA_CobO_BtuR
PF01433	85	43319	0.00206056	0.0722892	1.3508e-10	Peptidase family M1 domain	Peptidase_M1
PF03737	278	54661	0.00673923	0.0481928	1.34535e-10	Aldolase/RraA	RraA-like
PF14833	27	101403	0.00065453	0.108434	1.32901e-10	NAD-binding of NADP-dependent 3-hydroxyisobutyrate dehydrogenase	NAD_binding_11
PF01799	54	83841	0.00130906	0.0963855	1.31811e-10	[2Fe-2S] binding domain	Fer2_2
PF03618	9880	29844	0.239509	0.0481928	1.31267e-10	Kinase/pyrophosphorylase	Kinase-PPPase
PF02870	33	42118	0.000799981	0.0843373	1.30177e-10	6-O-methylguanine DNA methyltransferase, ribonuclease-like domain	Methyltransf_1N
PF03313	107	77896	0.00259388	0.0843373	1.29633e-10	Serine dehydratase alpha chain	SDH_alpha
PF04402	41	41902	0.000993915	0.0963855	1.29633e-10	Protein of unknown function (DUF541)	SIMPL
PF04012	98	36737	0.0023757	0.060241	1.29633e-10	PspA/IM30 family	PspA_IM30
PF02283	49	28318	0.00118785	0.0843373	1.29088e-10	Cobinamide kinase / cobinamide phosphate guanyltransferase	CobU
PF00543	5	53071	0.000121209	0.0481928	1.28543e-10	Nitrogen regulatory protein P-II	P-II
PF01713	258	37651	0.00625439	0.0361446	1.28543e-10	Smr domain	Smr
PF13089	81	33121	0.00196359	0.0481928	1.27999e-10	Polyphosphate kinase N-terminal domain	PP_kinase_N
PF09858	1	601	2.42418e-05	0.0120482	1.27999e-10	Predicted membrane protein (DUF2085)	DUF2085
PF11967	18	31276	0.000436353	0.0481928	1.27454e-10	Recombination protein O N terminal	RecO_N
PF08206	40	49887	0.000969673	0.060241	1.27454e-10	Ribonuclease B OB domain	OB_RNB
PF00773	121	61054	0.00293326	0.0963855	1.26909e-10	RNB domain	RNB
PF01106	18	23484	0.000436353	0.0361446	1.26365e-10	NifU-like domain	NifU
PF13602	861	58739	0.0208722	0.120482	1.2582e-10	Zinc-binding dehydrogenase	ADH_zinc_N_2
PF05683	98	54791	0.0023757	0.0722892	1.25275e-10	Fumarase C-terminus	Fumerase_C
PF02666	137	39250	0.00332113	0.108434	1.25275e-10	Phosphatidylserine decarboxylase	PS_Dcarbxylase
PF08211	5	352	0.000121209	0.0120482	1.25275e-10	Cytidine and deoxycytidylate deaminase zinc-binding region	dCMP_cyt_deam_2
PF03007	53	16074	0.00128482	0.0240964	1.24731e-10	Wax ester synthase-like Acyl-CoA acyltransferase domain	WES_acyltransf
PF06480	23	38582	0.000557562	0.0722892	1.24186e-10	FtsH Extracellular	FtsH_ext
PF02308	39	47841	0.000945432	0.0843373	1.23641e-10	MgtC family	MgtC
PF00113	478	38533	0.0115876	0.0843373	1.22552e-10	Enolase, C-terminal TIM barrel domain	Enolase_C
PF13507	1596	36754	0.03869	0.0722892	1.22552e-10	CobB/CobQ-like glutamine amidotransferase domain	GATase_5
PF00479	85	39641	0.00206056	0.060241	1.22552e-10	Glucose-6-phosphate dehydrogenase, NAD binding domain	G6PD_N
PF04239	46	36633	0.00111512	0.0843373	1.22007e-10	Protein of unknown function (DUF421)	DUF421
PF04101	8	39296	0.000193935	0.0481928	1.22007e-10	Glycosyltransferase family 28 C-terminal domain	Glyco_tran_28_C
PF00485	15	62992	0.000363628	0.0722892	1.21463e-10	Phosphoribulokinase / Uridine kinase family	PRK
PF04237	154	39536	0.00373324	0.0722892	1.20373e-10	YjbR	YjbR
PF14863	10	16668	0.000242418	0.0481928	1.20373e-10	Alkyl sulfatase dimerisation	Alkyl_sulf_dimr
PF00376	189	66130	0.00458171	0.0722892	1.19829e-10	MerR family regulatory protein	MerR
PF04773	50	75315	0.00121209	0.0843373	1.19284e-10	FecR protein	FecR
PF02922	51	84017	0.00123633	0.0963855	1.18739e-10	Carbohydrate-binding module 48 (Isoamylase N-terminal domain)	CBM_48
PF08021	40	31888	0.000969673	0.0481928	1.17105e-10	Siderophore-interacting FAD-binding domain	FAD_binding_9
PF01327	29	59146	0.000703013	0.0843373	1.16016e-10	Polypeptide deformylase	Pep_deformylase
PF03452	1	66	2.42418e-05	0.0120482	1.16016e-10	Anp1	Anp1
PF02080	2459	188157	0.0596107	0.13253	1.15471e-10	TrkA-C domain	TrkA_C
PF03773	96	29361	0.00232722	0.060241	1.15471e-10	Predicted permease	ArsP_1
PF03060	387	63328	0.00938159	0.0963855	1.14927e-10	Nitronate monooxygenase	NMO
PF08436	1	1301	2.42418e-05	0.0120482	1.14382e-10	1-deoxy-D-xylulose 5-phosphate reductoisomerase C-terminal domain	DXP_redisom_C
PF02901	13	52263	0.000315144	0.060241	1.13837e-10	Pyruvate formate lyase-like	PFL-like
PF01502	8	30014	0.000193935	0.060241	1.13292e-10	Phosphoribosyl-AMP cyclohydrolase	PRA-CH
PF01855	161	19558	0.00390294	0.0361446	1.13292e-10	Pyruvate flavodoxin/ferredoxin oxidoreductase, thiamine diP-bdg	POR_N
PF09278	179	60301	0.00433929	0.060241	1.13292e-10	MerR, DNA binding	MerR-DNA-bind
PF01385	54	37249	0.00130906	0.060241	1.12748e-10	Probable transposase	OrfB_IS605
PF01450	19	42132	0.000460595	0.060241	1.12748e-10	Acetohydroxy acid isomeroreductase, catalytic domain	IlvC
PF03747	19	25525	0.000460595	0.0843373	1.12748e-10	ADP-ribosylglycohydrolase	ADP_ribosyl_GH
PF13090	82	33725	0.00198783	0.0481928	1.12203e-10	Polyphosphate kinase C-terminal domain 2	PP_kinase_C
PF01230	39	75653	0.000945432	0.120482	1.12203e-10	HIT domain	HIT
PF08239	61	44149	0.00147875	0.0843373	1.11658e-10	Bacterial SH3 domain	SH3_3
PF13641	117	63758	0.00283629	0.108434	1.11658e-10	Glycosyltransferase like family 2	Glyco_tranf_2_3
PF12399	149	81829	0.00361203	0.0722892	1.11658e-10	Branched-chain amino acid ATP-binding cassette transporter	BCA_ABC_TP_C
PF13577	20	27197	0.000484837	0.0361446	1.10569e-10	SnoaL-like domain	SnoaL_4
PF02348	11	12071	0.00026666	0.060241	1.10024e-10	Cytidylyltransferase	CTP_transf_3
PF01663	18	22932	0.000436353	0.0722892	1.0948e-10	Type I phosphodiesterase / nucleotide pyrophosphatase	Phosphodiest
PF01882	13	25078	0.000315144	0.060241	1.08935e-10	Protein of unknown function DUF58	DUF58
PF03602	7	26619	0.000169693	0.0481928	1.08935e-10	Conserved hypothetical protein 95	Cons_hypoth95
PF07885	91	42630	0.00220601	0.120482	1.0839e-10	Ion channel	Ion_trans_2
PF00326	831	119717	0.020145	0.108434	1.07846e-10	Prolyl oligopeptidase family	Peptidase_S9
PF13738	192	38369	0.00465443	0.120482	1.03488e-10	Pyridine nucleotide-disulphide oxidoreductase	Pyr_redox_3
PF03193	22	35035	0.00053332	0.0843373	1.03488e-10	RsgA GTPase	RsgA_GTPase
PF01769	195	33340	0.00472716	0.0843373	1.02944e-10	Divalent cation transporter	MgtE
PF13188	391	95529	0.00947856	0.0963855	1.02944e-10	PAS domain	PAS_8
PF02617	89	33981	0.00215752	0.0722892	1.01854e-10	ATP-dependent Clp protease adaptor protein ClpS	ClpS
PF04172	46	38504	0.00111512	0.0361446	1.0131e-10	LrgB-like family	LrgB
PF02897	577	33182	0.0139875	0.0240964	1.00765e-10	Prolyl oligopeptidase, N-terminal beta-propeller domain	Peptidase_S9_N
PF13534	11	38696	0.00026666	0.060241	1.00765e-10	4Fe-4S dicluster domain	Fer4_17
PF13515	32	55394	0.000775739	0.0843373	1.0022e-10	Fusaric acid resistance protein-like	FUSC_2
PF13229	54	22746	0.00130906	0.108434	9.96756e-11	Right handed beta helix region	Beta_helix
PF00570	500	53455	0.0121209	0.0481928	9.96756e-11	HRDC domain	HRDC
PF09924	28	13632	0.000678771	0.060241	9.96756e-11	Uncharacterised conserved protein (DUF2156)	DUF2156
PF02796	11	44619	0.00026666	0.0481928	9.96756e-11	Helix-turn-helix domain of resolvase	HTH_7
PF03450	9	48224	0.000218177	0.0722892	9.85863e-11	CO dehydrogenase flavoprotein C-terminal domain	CO_deh_flav_C
PF08770	10	3799	0.000242418	0.0361446	9.80416e-11	Sulphur oxidation protein SoxZ	SoxZ
PF03641	22	58456	0.00053332	0.0843373	9.74969e-11	Possible lysine decarboxylase	Lysine_decarbox
PF13175	17	26521	0.000412111	0.0722892	9.69522e-11	AAA ATPase domain	AAA_15
PF01026	33	87881	0.000799981	0.0963855	9.69522e-11	TatD related DNase	TatD_DNase
PF02595	55	48744	0.0013333	0.060241	9.69522e-11	Glycerate kinase family	Gly_kinase
PF13620	43	34157	0.0010424	0.13253	9.64075e-11	Carboxypeptidase regulatory-like domain	CarboxypepD_reg
PF01520	40	28374	0.000969673	0.0843373	9.58629e-11	N-acetylmuramoyl-L-alanine amidase	Amidase_3
PF08442	73	27305	0.00176965	0.0481928	9.58629e-11	ATP-grasp domain	ATP-grasp_2
PF07494	78	27115	0.00189086	0.0722892	9.53182e-11	Two component regulator propeller	Reg_prop
PF12161	20	30323	0.000484837	0.0722892	9.53182e-11	HsdM N-terminal domain	HsdM_N
PF04226	18	44427	0.000436353	0.0722892	9.53182e-11	Transglycosylase associated protein	Transgly_assoc
PF02277	38	27605	0.00092119	0.060241	9.53182e-11	Phosphoribosyltransferase	DBI_PRT
PF04408	104	51656	0.00252115	0.0722892	9.42288e-11	Helicase associated domain (HA2)	HA2
PF07497	14	31810	0.000339386	0.060241	9.36842e-11	Rho termination factor, RNA-binding domain	Rho_RNA_bind
PF02737	1397	125246	0.0338658	0.108434	9.36842e-11	3-hydroxyacyl-CoA dehydrogenase, NAD binding domain	3HCDH_N
PF06628	69	48780	0.00167269	0.0843373	9.31395e-11	Catalase-related immune-responsive	Catalase-rel
PF13671	35	32323	0.000848464	0.0722892	9.31395e-11	AAA domain	AAA_33
PF01161	23	26981	0.000557562	0.0361446	9.20501e-11	Phosphatidylethanolamine-binding protein	PBP
PF04011	12	25850	0.000290902	0.0843373	9.20501e-11	LemA family	LemA
PF03600	195	90028	0.00472716	0.13253	9.09608e-11	Citrate transporter	CitMHS
PF07516	7	12623	0.000169693	0.0481928	8.98714e-11	SecA Wing and Scaffold domain	SecA_SW
PF04898	67	33367	0.0016242	0.0722892	8.93268e-11	Glutamate synthase central domain	Glu_syn_central
PF03591	16	42867	0.000387869	0.060241	8.93268e-11	AzlC protein	AzlC
PF13434	3	1300	7.27255e-05	0.0240964	8.93268e-11	L-lysine 6-monooxygenase (NADPH-requiring)	K_oxygenase
PF08545	30	57941	0.000727255	0.0722892	8.87821e-11	3-Oxoacyl-[acyl-carrier-protein (ACP)] synthase III	ACP_syn_III
PF03167	64	93041	0.00155148	0.156627	8.76927e-11	Uracil DNA glycosylase superfamily	UDG
PF02754	69	126315	0.00167269	0.120482	8.71481e-11	Cysteine-rich domain	CCG
PF00160	210	82565	0.00509079	0.0963855	8.66034e-11	Cyclophilin type peptidyl-prolyl cis-trans isomerase/CLD	Pro_isomerase
PF04069	116	102731	0.00281205	0.108434	8.66034e-11	Substrate binding domain of ABC-type glycine betaine transport system	OpuAC
PF04679	15	26529	0.000363628	0.060241	8.60587e-11	ATP dependent DNA ligase C terminal region	DNA_ligase_A_C
PF14697	5	39186	0.000121209	0.0481928	8.60587e-11	4Fe-4S dicluster domain	Fer4_21
PF01043	7	13112	0.000169693	0.060241	8.5514e-11	SecA preprotein cross-linking domain	SecA_PP_bind
PF08450	25	51760	0.000606046	0.0843373	8.49694e-11	SMP-30/Gluconolactonase/LRE-like region	SGL
PF01596	72	18956	0.00174541	0.0481928	8.49694e-11	O-methyltransferase	Methyltransf_3
PF05050	39	20478	0.000945432	0.0481928	8.49694e-11	Methyltransferase FkbM domain	Methyltransf_21
PF00389	135	176426	0.00327265	0.120482	8.44247e-11	D-isomer specific 2-hydroxyacid dehydrogenase, catalytic domain	2-Hacid_dh
PF00183	114	34692	0.00276357	0.0843373	8.33353e-11	Hsp90 protein	HSP90
PF01977	12	36271	0.000290902	0.060241	8.33353e-11	3-octaprenyl-4-hydroxybenzoate carboxy-lyase	UbiD
PF04380	5	4577	0.000121209	0.0120482	8.33353e-11	Membrane fusogenic activity	BMFP
PF00115	76	96051	0.00184238	0.0722892	8.2246e-11	Cytochrome C and Quinol oxidase polypeptide I	COX1
PF05707	1	38	2.42418e-05	0.0120482	8.2246e-11	Zonular occludens toxin (Zot)	Zot
PF02403	23	30939	0.000557562	0.0963855	8.00673e-11	Seryl-tRNA synthetase N-terminal domain	Seryl_tRNA_N
PF05016	80	71754	0.00193935	0.120482	8.00673e-11	ParE toxin of type II toxin-antitoxin system, parDE	ParE_toxin
PF16327	15	45246	0.000363628	0.0481928	8.00673e-11	Cytochrome c-type biogenesis protein CcmF C-terminal	CcmF_C
PF01933	59	16591	0.00143027	0.0240964	7.73439e-11	Uncharacterised protein family UPF0052	UPF0052
PF02604	123	56369	0.00298175	0.0963855	7.73439e-11	Antitoxin Phd_YefM, type II toxin-antitoxin system	PhdYeFM_antitox
PF01258	179	84529	0.00433929	0.108434	7.67992e-11	Prokaryotic dksA/traR C4-type zinc finger	zf-dskA_traR
PF04151	20	23758	0.000484837	0.0722892	7.62546e-11	Bacterial pre-peptidase C-terminal domain	PPC
PF00394	33	39905	0.000799981	0.0481928	7.62546e-11	Multicopper oxidase	Cu-oxidase
PF01411	57	43837	0.00138178	0.060241	7.57099e-11	tRNA synthetases class II (A)	tRNA-synt_2c
PF03449	38	53244	0.00092119	0.0481928	7.51652e-11	Transcription elongation factor, N-terminal	GreA_GreB_N
PF02223	78	34613	0.00189086	0.0481928	7.51652e-11	Thymidylate kinase	Thymidylate_kin
PF03349	351	46804	0.00850888	0.0481928	7.51652e-11	Outer membrane protein transport protein (OMPP1/FadL/TodX)	Toluene_X
PF01351	101	34817	0.00244843	0.0481928	7.46205e-11	Ribonuclease HII	RNase_HII
PF03724	1570	33710	0.0380597	0.0481928	7.40759e-11	META domain	META
PF05552	24	38332	0.000581804	0.0481928	7.40759e-11	Conserved TM helix	TM_helix
PF01197	91	51149	0.00220601	0.0722892	7.35312e-11	Ribosomal protein L31	Ribosomal_L31
PF10609	83	53308	0.00201207	0.108434	7.35312e-11	NUBPL iron-transfer P-loop NTPase	ParA
PF12836	44	68011	0.00106664	0.108434	7.35312e-11	Helix-hairpin-helix motif	HHH_3
PF08546	45	53399	0.00109088	0.0963855	7.24418e-11	Ketopantoate reductase PanE/ApbA C terminal	ApbA_C
PF02153	4	5251	9.69673e-05	0.0361446	7.18972e-11	Prephenate dehydrogenase	PDH
PF13385	18	19244	0.000436353	0.0963855	7.13525e-11	Concanavalin A-like lectin/glucanases superfamily	Laminin_G_3
PF04307	33	38908	0.000799981	0.0963855	7.13525e-11	LexA-binding, inner membrane-associated putative hydrolase	YdjM
PF12974	26	50954	0.000630288	0.0843373	7.13525e-11	ABC transporter, phosphonate, periplasmic substrate-binding protein	Phosphonate-bd
PF03176	154	77781	0.00373324	0.060241	7.13525e-11	MMPL family	MMPL
PF01661	11	20927	0.00026666	0.0481928	7.08078e-11	Macro domain	Macro
PF02789	70	33599	0.00169693	0.0722892	7.08078e-11	Cytosol aminopeptidase family, N-terminal domain	Peptidase_M17_N
PF13192	24	27957	0.000581804	0.0361446	7.02631e-11	Thioredoxin domain	Thioredoxin_3
PF06974	52	15847	0.00126058	0.0240964	7.02631e-11	Protein of unknown function (DUF1298)	DUF1298
PF07995	59	53960	0.00143027	0.0963855	7.02631e-11	Glucose / Sorbosone dehydrogenase	GSDH
PF14759	56	27514	0.00135754	0.0481928	7.02631e-11	Reductase C-terminal	Reductase_C
PF03150	28	32174	0.000678771	0.0963855	6.97185e-11	Di-haem cytochrome c peroxidase	CCP_MauG
PF13396	29	41741	0.000703013	0.0722892	6.97185e-11	Phospholipase_D-nuclease N-terminal	PLDc_N
PF02646	24	27434	0.000581804	0.060241	6.80844e-11	RmuC family	RmuC
PF02261	13	24170	0.000315144	0.060241	6.80844e-11	Aspartate decarboxylase	Asp_decarbox
PF01638	201	117876	0.00487261	0.108434	6.80844e-11	HxlR-like helix-turn-helix	HxlR
PF09995	222	18477	0.00538169	0.0481928	6.75398e-11	Uncharacterized protein conserved in bacteria (DUF2236)	DUF2236
PF00135	386	25201	0.00935735	0.0963855	6.69951e-11	Carboxylesterase family	COesterase
PF01396	14	110251	0.000339386	0.0481928	6.69951e-11	Topoisomerase DNA binding C4 zinc finger	zf-C4_Topoisom
PF04471	20	30497	0.000484837	0.108434	6.69951e-11	Restriction endonuclease	Mrr_cat
PF00667	17	20297	0.000412111	0.0240964	6.64504e-11	FAD binding domain	FAD_binding_1
PF02637	81	16203	0.00196359	0.0722892	6.59057e-11	GatB domain	GatB_Yqey
PF06725	447	25425	0.0108361	0.0481928	6.5361e-11	3D domain	3D
PF01451	57	40343	0.00138178	0.108434	6.42717e-11	Low molecular weight phosphotyrosine protein phosphatase	LMWPc
PF00478	68	51069	0.00164844	0.060241	6.42717e-11	IMP dehydrogenase / GMP reductase domain	IMPDH
PF13384	45	20257	0.00109088	0.0361446	6.3727e-11	Homeodomain-like domain	HTH_23
PF09413	5	11521	0.000121209	0.0361446	6.3727e-11	Putative prokaryotic signal transducing protein	DUF2007
PF16103	1	8	2.42418e-05	0.0120482	6.3727e-11	Domain of unknown function (DUF4822)	DUF4822
PF01208	192	36054	0.00465443	0.0722892	6.31823e-11	Uroporphyrinogen decarboxylase (URO-D)	URO-D
PF03441	67	42839	0.0016242	0.0963855	6.31823e-11	FAD binding domain of DNA photolyase	FAD_binding_7
PF02657	39	38754	0.000945432	0.0481928	6.26377e-11	Fe-S metabolism associated domain	SufE
PF00301	165	31203	0.0039999	0.0843373	6.2093e-11	Rubredoxin	Rubredoxin
PF00549	97	73213	0.00235146	0.060241	6.2093e-11	CoA-ligase	Ligase_CoA
PF12418	1657	32237	0.0401687	0.0361446	6.15483e-11	Acyl-CoA dehydrogenase N terminal	AcylCoA_DH_N
PF04266	39	29807	0.000945432	0.0722892	6.15483e-11	ASCH domain	ASCH
PF04613	17	32710	0.000412111	0.0481928	6.15483e-11	UDP-3-O-[3-hydroxymyristoyl] glucosamine N-acyltransferase, LpxD	LpxD
PF02570	4	5172	9.69673e-05	0.0240964	6.15483e-11	Precorrin-8X methylmutase	CbiC
PF02469	38	17413	0.00092119	0.108434	6.0459e-11	Fasciclin domain	Fasciclin
PF01118	63	115214	0.00152724	0.120482	6.0459e-11	Semialdehyde dehydrogenase, NAD binding domain	Semialdhyde_dh
PF13202	36	38379	0.000872706	0.060241	5.93696e-11	EF hand	EF-hand_5
PF00936	1	5673	2.42418e-05	0.0120482	5.93696e-11	BMC domain	BMC
PF01757	191	137700	0.00463019	0.13253	5.88249e-11	Acyltransferase family	Acyl_transf_3
PF06965	126	25985	0.00305447	0.0481928	5.88249e-11	Na+/H+ antiporter 1	Na_H_antiport_1
PF05717	11	41506	0.00026666	0.0361446	5.88249e-11	IS66 Orf2 like protein	TnpB_IS66
PF13087	34	18883	0.000824222	0.0843373	5.88249e-11	AAA domain	AAA_12
PF02592	289	29286	0.00700589	0.060241	5.77356e-11	Putative vitamin uptake transporter	Vut_1
PF16326	810	37410	0.0196359	0.0963855	5.71909e-11	ABC transporter C-terminal domain	ABC_tran_CTD
PF01554	149	233209	0.00361203	0.0963855	5.71909e-11	MatE	MatE
PF08668	28	41887	0.000678771	0.0240964	5.66462e-11	HDOD domain	HDOD
PF00919	59	60263	0.00143027	0.0722892	5.61016e-11	Uncharacterized protein family UPF0004	UPF0004
PF02272	94	81440	0.00227873	0.0843373	5.61016e-11	DHHA1 domain	DHHA1
PF01274	14	32373	0.000339386	0.0481928	5.50122e-11	Malate synthase	Malate_synthase
PF07730	207	126850	0.00501806	0.120482	5.50122e-11	Histidine kinase	HisKA_3
PF01936	87	26747	0.00210904	0.0722892	5.44675e-11	NYN domain	NYN
PF03099	1015	94663	0.0246055	0.0722892	5.28335e-11	Biotin/lipoate A/B protein ligase family	BPL_LplA_LipB
PF02583	193	44329	0.00467867	0.060241	5.28335e-11	Metal-sensitive transcriptional repressor	Trns_repr_metal
PF03976	47	43593	0.00113937	0.0843373	5.22888e-11	Polyphosphate kinase 2 (PPK2)	PPK2
PF07662	28	49017	0.000678771	0.060241	5.17442e-11	Na+ dependent nucleoside transporter C-terminus	Nucleos_tra2_C
PF06508	29	37253	0.000703013	0.0722892	5.11995e-11	Queuosine biosynthesis protein QueC	QueC
PF01472	96	30817	0.00232722	0.0361446	5.11995e-11	PUA domain	PUA
PF05437	15	42091	0.000363628	0.060241	5.06548e-11	Branched-chain amino acid transport protein (AzlD)	AzlD
PF11975	214	40433	0.00518775	0.0481928	5.06548e-11	Family 4 glycosyl hydrolase C-terminal domain	Glyco_hydro_4C
PF02839	45	36382	0.00109088	0.0481928	4.95655e-11	Carbohydrate binding domain	CBM_5_12
PF01152	21	6935	0.000509079	0.0722892	4.90208e-11	Bacterial-like globin	Bac_globin
PF02384	34	56692	0.000824222	0.108434	4.84761e-11	N-6 DNA Methylase	N6_Mtase
PF08479	11	37898	0.00026666	0.060241	4.84761e-11	POTRA domain, ShlB-type	POTRA_2
PF02525	182	135197	0.00441201	0.13253	4.73868e-11	Flavodoxin-like fold	Flavodoxin_2
PF16124	348	38148	0.00843616	0.0722892	4.73868e-11	RecQ zinc-binding	RecQ_Zn_bind
PF02233	83	34856	0.00201207	0.060241	4.73868e-11	NAD(P) transhydrogenase beta subunit	PNTB
PF00561	520	386644	0.0126058	0.180723	4.68421e-11	alpha/beta hydrolase fold	Abhydrolase_1
PF12706	148	125498	0.00358779	0.13253	4.68421e-11	Beta-lactamase superfamily domain	Lactamase_B_2
PF00185	19	80605	0.000460595	0.0722892	4.68421e-11	Aspartate/ornithine carbamoyltransferase, Asp/Orn binding domain	OTCace
PF04268	4	6099	9.69673e-05	0.0240964	4.68421e-11	Sarcosine oxidase, gamma subunit family	SoxG
PF10676	4	7468	9.69673e-05	0.0120482	4.68421e-11	Spore germination protein gerPA/gerPF	gerPA
PF03400	191	86556	0.00463019	0.0481928	4.52081e-11	IS1 transposase	DDE_Tnp_IS1
PF09948	3	1515	7.27255e-05	0.0120482	4.52081e-11	Predicted metal-binding integral membrane protein (DUF2182)	DUF2182
PF00365	36	25370	0.000872706	0.0722892	4.41187e-11	Phosphofructokinase	PFK
PF13599	61	35152	0.00147875	0.0963855	4.41187e-11	Pentapeptide repeats (9 copies)	Pentapeptide_4
PF13469	40	24229	0.000969673	0.0481928	4.3574e-11	Sulfotransferase family	Sulfotransfer_3
PF00565	59	22649	0.00143027	0.060241	4.30294e-11	Staphylococcal nuclease homologue	SNase
PF12852	26	36293	0.000630288	0.0481928	4.30294e-11	Cupin	Cupin_6
PF07728	240	32332	0.00581804	0.0722892	4.24847e-11	AAA domain (dynein-related subfamily)	AAA_5
PF06415	48	24256	0.00116361	0.0481928	4.194e-11	BPG-independent PGAM N-terminus (iPGM_N)	iPGM_N
PF01177	185	90297	0.00448474	0.13253	4.08507e-11	Asp/Glu/Hydantoin racemase	Asp_Glu_race
PF03705	117	49743	0.00283629	0.0843373	4.08507e-11	CheR methyltransferase, all-alpha domain	CheR_N
PF01904	18	30929	0.000436353	0.0963855	4.08507e-11	Protein of unknown function DUF72	DUF72
PF13551	16	16160	0.000387869	0.0843373	4.0306e-11	Winged helix-turn helix	HTH_29
PF00848	59	65710	0.00143027	0.0481928	3.97613e-11	Ring hydroxylating alpha subunit (catalytic domain)	Ring_hydroxyl_A
PF00742	21	44359	0.000509079	0.060241	3.97613e-11	Homoserine dehydrogenase	Homoserine_dh
PF00034	709	170723	0.0171875	0.13253	3.92166e-11	Cytochrome c	Cytochrom_C
PF02909	26	14563	0.000630288	0.0361446	3.92166e-11	Tetracyclin repressor-like, C-terminal domain	TetR_C_1
PF13244	32	16729	0.000775739	0.060241	3.92166e-11	Domain of unknown function (DUF4040)	DUF4040
PF03461	37	28638	0.000896948	0.0361446	3.92166e-11	TRCF domain	TRCF
PF06750	10	20711	0.000242418	0.060241	3.92166e-11	Bacterial Peptidase A24 N-terminal domain	DiS_P_DiS
PF13335	16	25296	0.000387869	0.0361446	3.8672e-11	Magnesium chelatase, subunit ChlI C-terminal	Mg_chelatase_C
PF07750	4	6578	9.69673e-05	0.0120482	3.75826e-11	GcrA cell cycle regulator	GcrA
PF04952	187	58412	0.00453322	0.0722892	3.70379e-11	Succinylglutamate desuccinylase / Aspartoacylase family	AstE_AspA
PF07719	53	46648	0.00128482	0.13253	3.64933e-11	Tetratricopeptide repeat	TPR_2
PF13502	14	34046	0.000339386	0.0481928	3.59486e-11	AsmA-like C-terminal region	AsmA_2
PF01923	1750	36076	0.0424232	0.0481928	3.59486e-11	Cobalamin adenosyltransferase	Cob_adeno_trans
PF01336	333	114749	0.00807253	0.0843373	3.59486e-11	OB-fold nucleic acid binding domain	tRNA_anti-codon
PF03741	16	92516	0.000387869	0.0963855	3.59486e-11	Integral membrane protein TerC family	TerC
PF05977	11	40840	0.00026666	0.0843373	3.48592e-11	Transmembrane secretion effector	MFS_3
PF07805	67	28632	0.0016242	0.0481928	3.48592e-11
PF04865	3	34524	7.27255e-05	0.0361446	3.43146e-11	Baseplate J-like protein	Baseplate_J
PF03160	31	23999	0.000751497	0.0963855	3.37699e-11	Calx-beta domain	Calx-beta
PF13490	27	15832	0.00065453	0.060241	3.37699e-11	Putative zinc-finger	zf-HC2
PF14659	36	19571	0.000872706	0.0481928	3.32252e-11	Phage integrase, N-terminal SAM-like domain	Phage_int_SAM_3
PF03861	122	35059	0.0029575	0.060241	3.32252e-11	ANTAR domain	ANTAR
PF02441	35	68607	0.000848464	0.0722892	3.26805e-11	Flavoprotein	Flavoprotein
PF13840	20	42191	0.000484837	0.060241	3.26805e-11	ACT domain	ACT_7
PF13541	22	61580	0.00053332	0.0722892	3.26805e-11	Subunit ChlI of Mg-chelatase	ChlI
PF04286	40	22926	0.000969673	0.060241	3.26805e-11	Protein of unknown function (DUF445)	DUF445
PF01432	73	72736	0.00176965	0.0963855	3.21358e-11	Peptidase family M3	Peptidase_M3
PF08530	75	15018	0.00181814	0.0963855	3.21358e-11	X-Pro dipeptidyl-peptidase C-terminal non-catalytic domain	PepX_C
PF00041	55	19470	0.0013333	0.060241	3.21358e-11	Fibronectin type III domain	fn3
PF14595	1	2272	2.42418e-05	0.0120482	3.21358e-11	Thioredoxin	Thioredoxin_9
PF07884	2	2217	4.84837e-05	0.0240964	3.21358e-11	Vitamin K epoxide reductase family	VKOR
PF00395	137	98126	0.00332113	0.0963855	3.15912e-11	S-layer homology domain	SLH
PF03950	60	28412	0.00145451	0.0722892	3.15912e-11	tRNA synthetases class I (E and Q), anti-codon binding domain	tRNA-synt_1c_C
PF00209	360	36805	0.00872706	0.0361446	3.15912e-11	Sodium:neurotransmitter symporter family	SNF
PF02920	2	7	4.84837e-05	0.0120482	3.15912e-11	DNA binding domain of tn916 integrase	Integrase_DNA
PF13241	134	32870	0.00324841	0.0481928	3.10465e-11	Putative NAD(P)-binding	NAD_binding_7
PF04357	72	34035	0.00174541	0.060241	3.10465e-11	TamB, inner membrane protein subunit of TAM complex	TamB
PF04072	12	10312	0.000290902	0.0722892	3.10465e-11	Leucine carboxyl methyltransferase	LCM
PF08379	17	33463	0.000412111	0.0963855	3.10465e-11	Bacterial transglutaminase-like N-terminal region	Bact_transglu_N
PF13473	12	17673	0.000290902	0.0843373	3.10465e-11	Cupredoxin-like domain	Cupredoxin_1
PF13855	49	13566	0.00118785	0.0963855	3.10465e-11	Leucine rich repeat	LRR_8
PF00764	50	32378	0.00121209	0.0481928	3.05018e-11	Arginosuccinate synthase	Arginosuc_synth
PF00926	21	40335	0.000509079	0.0722892	3.05018e-11	3,4-dihydroxy-2-butanone 4-phosphate synthase	DHBP_synthase
PF08338	34	30051	0.000824222	0.060241	2.99571e-11	Domain of unknown function (DUF1731)	DUF1731
PF02016	21	27290	0.000509079	0.0722892	2.99571e-11	LD-carboxypeptidase N-terminal domain	Peptidase_S66
PF01507	159	85131	0.00385445	0.060241	2.99571e-11	Phosphoadenosine phosphosulfate reductase family	PAPS_reduct
PF02805	12	28419	0.000290902	0.0481928	2.99571e-11	Metal binding domain of Ada	Ada_Zn_binding
PF13098	24	46951	0.000581804	0.0240964	2.94125e-11	Thioredoxin-like domain	Thioredoxin_2
PF02775	293	262133	0.00710286	0.108434	2.88678e-11	Thiamine pyrophosphate enzyme, C-terminal TPP binding domain	TPP_enzyme_C
PF01627	1414	209525	0.034278	0.0963855	2.88678e-11	Hpt domain	Hpt
PF13428	2	1982	4.84837e-05	0.0240964	2.83231e-11	Tetratricopeptide repeat	TPR_14
PF03264	17	34887	0.000412111	0.0361446	2.77784e-11	NapC/NirT cytochrome c family, N-terminal region	Cytochrom_NNT
PF13487	107	39671	0.00259388	0.0722892	2.77784e-11	HD domain	HD_5
PF14116	1	2101	2.42418e-05	0.0120482	2.77784e-11	YyzF-like protein	YyzF
PF00255	9948	51752	0.241158	0.120482	2.66891e-11	Glutathione peroxidase	GSHPx
PF11269	20	2365	0.000484837	0.0120482	2.66891e-11	Protein of unknown function (DUF3069)	DUF3069
PF00078	34	51075	0.000824222	0.0963855	2.66891e-11	Reverse transcriptase (RNA-dependent DNA polymerase)	RVT_1
PF03237	56	31208	0.00135754	0.0240964	2.66891e-11	Terminase-like family	Terminase_6
PF01121	4	24711	9.69673e-05	0.0361446	2.66891e-11	Dephospho-CoA kinase	CoaE
PF02627	218	150673	0.00528472	0.13253	2.61444e-11	Carboxymuconolactone decarboxylase family	CMD
PF04191	24	17735	0.000581804	0.060241	2.61444e-11	Phospholipid methyltransferase	PEMT
PF02401	35	10782	0.000848464	0.0240964	2.61444e-11	LytB protein	LYTB
PF16369	1	593	2.42418e-05	0.0120482	2.61444e-11	C-terminal lipocalin-like domain	GH43_C
PF11798	84	36600	0.00203631	0.0481928	2.55997e-11	IMS family HHH motif	IMS_HHH
PF03104	6	26181	0.000145451	0.0240964	2.55997e-11	DNA polymerase family B, exonuclease domain	DNA_pol_B_exo1
PF03062	9	11320	0.000218177	0.060241	2.55997e-11	MBOAT, membrane-bound O-acyltransferase family	MBOAT
PF06039	298	25471	0.00722407	0.0843373	2.50551e-11	Malate:quinone oxidoreductase (Mqo)	Mqo
PF04377	62	15045	0.00150299	0.0481928	2.45104e-11	Arginine-tRNA-protein transferase, C terminus	ATE_C
PF01750	10	1334	0.000242418	0.0240964	2.45104e-11	Hydrogenase maturation protease	HycI
PF10073	4	6788	9.69673e-05	0.0120482	2.45104e-11	Uncharacterized protein conserved in bacteria (DUF2312)	DUF2312
PF07991	19	29088	0.000460595	0.060241	2.39657e-11	Acetohydroxy acid isomeroreductase, NADPH-binding domain	IlvN
PF05258	26	15978	0.000630288	0.0481928	2.39657e-11	Dna[CI] antecedent, DciA	DciA
PF13466	11	52606	0.00026666	0.060241	2.39657e-11	STAS domain	STAS_2
PF13628	4	7857	9.69673e-05	0.0240964	2.39657e-11	Domain of unknown function (DUF4142)	DUF4142
PF13563	53	20207	0.00128482	0.0843373	2.3421e-11	2'-5' RNA ligase superfamily	2_5_RNA_ligase2
PF00850	45	40423	0.00109088	0.0722892	2.28764e-11	Histone deacetylase domain	Hist_deacetyl
PF13806	9	25864	0.000218177	0.0361446	2.28764e-11	Rieske-like [2Fe-2S] domain	Rieske_2
PF03169	20	4003	0.000484837	0.0240964	2.28764e-11	OPT oligopeptide transporter protein	OPT
PF07331	16	33620	0.000387869	0.0481928	2.28764e-11	Tripartite tricarboxylate transporter TctB family	TctB
PF03739	24	56297	0.000581804	0.0361446	2.28764e-11	Lipopolysaccharide export system permease LptF/LptG	LptF_LptG
PF07603	26	12768	0.000630288	0.0481928	2.28764e-11	Protein of unknown function (DUF1566)	DUF1566
PF10017	50	8180	0.00121209	0.060241	2.28764e-11	Histidine-specific methyltransferase, SAM-dependent	Methyltransf_33
PF00080	94	29990	0.00227873	0.0722892	2.23317e-11	Copper/zinc superoxide dismutase (SODC)	Sod_Cu
PF13746	25	14370	0.000606046	0.0361446	2.12423e-11	4Fe-4S dicluster domain	Fer4_18
PF02879	79	102638	0.00191511	0.0722892	2.12423e-11	Phosphoglucomutase/phosphomannomutase, alpha/beta/alpha domain II	PGM_PMM_II
PF13359	10	3662	0.000242418	0.0481928	2.12423e-11	DDE superfamily endonuclease	DDE_Tnp_4
PF04796	1	137	2.42418e-05	0.0120482	2.12423e-11	Plasmid encoded RepA protein	RepA_C
PF03831	73	30192	0.00176965	0.0481928	2.06977e-11	PhnA domain	PhnA
PF06165	18	9395	0.000436353	0.0361446	2.06977e-11	Glycosyltransferase family 36	Glyco_transf_36
PF01184	3	14487	7.27255e-05	0.0240964	2.06977e-11	GPR1/FUN34/yaaH family	Gpr1_Fun34_YaaH
PF04279	2601	30807	0.063053	0.0843373	2.0153e-11	Intracellular septation protein A	IspA
PF14384	11	15141	0.00026666	0.0481928	2.0153e-11	BrnA antitoxin of type II toxin-antitoxin system	BrnA_antitoxin
PF01592	25	9279	0.000606046	0.0481928	2.0153e-11	NifU-like N terminal domain	NifU_N
PF13579	14	17761	0.000339386	0.0361446	2.0153e-11	Glycosyl transferase 4-like domain	Glyco_trans_4_4
PF04371	30	15430	0.000727255	0.0963855	1.96083e-11	Porphyromonas-type peptidyl-arginine deiminase	PAD_porph
PF13310	3	6237	7.27255e-05	0.0361446	1.96083e-11	Virulence protein RhuM family	Virulence_RhuM
PF06745	11	12392	0.00026666	0.0361446	1.96083e-11	KaiC	ATPase
PF00127	5	10959	0.000121209	0.0361446	1.96083e-11	Copper binding proteins, plastocyanin/azurin family	Copper-bind
PF01255	7	10009	0.000169693	0.0361446	1.96083e-11	Putative undecaprenyl diphosphate synthase	Prenyltransf
PF09296	2	4238	4.84837e-05	0.0240964	1.96083e-11	NADH pyrophosphatase-like rudimentary NUDIX domain	NUDIX-like
PF05221	57	16539	0.00138178	0.060241	1.90636e-11	S-adenosyl-L-homocysteine hydrolase	AdoHcyase
PF04244	16	10002	0.000387869	0.0481928	1.90636e-11	Deoxyribodipyrimidine photo-lyase-related protein	DPRP
PF10070	30	4388	0.000727255	0.0481928	1.90636e-11	Uncharacterized protein conserved in bacteria (DUF2309)	DUF2309
PF13240	8	2919	0.000193935	0.0481928	1.8519e-11	zinc-ribbon domain	zinc_ribbon_2
PF13007	11	37538	0.00026666	0.0361446	1.8519e-11	Transposase C of IS166 homeodomain	LZ_Tnp_IS66
PF14602	150	113285	0.00363628	0.0963855	1.79743e-11	Hexapeptide repeat of succinyl-transferase	Hexapep_2
PF07298	40	8847	0.000969673	0.060241	1.79743e-11	NnrU protein	NnrU
PF00012	96	130245	0.00232722	0.0843373	1.79743e-11	Hsp70 protein	HSP70
PF14905	66	20144	0.00159996	0.060241	1.79743e-11	Outer membrane protein beta-barrel family	OMP_b-brl_3
PF02630	129	35668	0.0031272	0.060241	1.79743e-11	SCO1/SenC	SCO1-SenC
PF00221	5	24994	0.000121209	0.0240964	1.79743e-11	Aromatic amino acid lyase	Lyase_aromatic
PF03965	9	6531	0.000218177	0.0481928	1.79743e-11	Penicillinase repressor	Penicillinase_R
PF00380	7	6009	0.000169693	0.0240964	1.79743e-11	Ribosomal protein S9/S16	Ribosomal_S9
PF00871	12	10348	0.000290902	0.060241	1.79743e-11	Acetokinase family	Acetate_kinase
PF09411	7	6341	0.000169693	0.0361446	1.74296e-11	Lipid A 3-O-deacylase (PagL)	PagL
PF01379	95	29331	0.00230297	0.0361446	1.74296e-11	Porphobilinogen deaminase, dipyromethane cofactor binding domain	Porphobil_deam
PF01068	20	32499	0.000484837	0.060241	1.74296e-11	ATP dependent DNA ligase domain	DNA_ligase_A_M
PF13387	8	14111	0.000193935	0.0361446	1.74296e-11	Domain of unknown function (DUF4105)	DUF4105
PF13857	26	3754	0.000630288	0.0481928	1.68849e-11	Ankyrin repeats (many copies)	Ank_5
PF13590	62	10583	0.00150299	0.0120482	1.68849e-11	Domain of unknown function (DUF4136)	DUF4136
PF04376	59	14867	0.00143027	0.0361446	1.68849e-11	Arginine-tRNA-protein transferase, N terminus	ATE_N
PF03411	20	17531	0.000484837	0.0361446	1.68849e-11	Penicillin-insensitive murein endopeptidase	Peptidase_M74
PF06945	32	39659	0.000775739	0.0481928	1.68849e-11	Protein of unknown function (DUF1289)	DUF1289
PF01329	21	19917	0.000509079	0.0722892	1.68849e-11	Pterin 4 alpha carbinolamine dehydratase	Pterin_4a
PF04986	14	16324	0.000339386	0.060241	1.68849e-11	Putative transposase	Y2_Tnp
PF13391	8	14670	0.000193935	0.0722892	1.68849e-11	HNH endonuclease	HNH_2
PF05426	5	9685	0.000121209	0.0481928	1.68849e-11	Alginate lyase	Alginate_lyase
PF06574	8	6539	0.000193935	0.0361446	1.68849e-11	FAD synthetase	FAD_syn
PF11588	1	2923	2.42418e-05	0.0120482	1.68849e-11	Protein of unknown function (DUF3243)	DUF3243
PF00545	616	4664	0.014933	0.0361446	1.63403e-11	ribonuclease	Ribonuclease
PF01019	43	56377	0.0010424	0.0722892	1.63403e-11	Gamma-glutamyltranspeptidase	G_glu_transpept
PF08482	12	20841	0.000290902	0.0481928	1.63403e-11	ATP-dependent helicase C-terminal	HrpB_C
PF12158	7	7710	0.000169693	0.0361446	1.63403e-11	Protein of unknown function (DUF3592)	DUF3592
PF13977	25	36586	0.000606046	0.060241	1.63403e-11	BetI-type transcriptional repressor, C-terminal	TetR_C_6
PF03948	6	8407	0.000145451	0.0361446	1.63403e-11	Ribosomal protein L9, C-terminal domain	Ribosomal_L9_C
PF05362	29	68713	0.000703013	0.0722892	1.57956e-11	Lon protease (S16) C-terminal proteolytic domain	Lon_C
PF10688	12	13828	0.000290902	0.0361446	1.57956e-11	Bacterial inner membrane protein	Imp-YgjV
PF16884	45	34435	0.00109088	0.060241	1.57956e-11	N-terminal domain of oxidoreductase	ADH_N_2
PF16355	13	2657	0.000315144	0.0481928	1.57956e-11	Domain of unknown function (DUF4982)	DUF4982
PF15975	8	12163	0.000193935	0.0481928	1.57956e-11	Flotillin	Flot
PF03120	14	10986	0.000339386	0.060241	1.57956e-11	NAD-dependent DNA ligase OB-fold domain	DNA_ligase_OB
PF05751	6	10611	0.000145451	0.0361446	1.52509e-11	FixH	FixH
PF04343	175	10309	0.00424232	0.0722892	1.52509e-11	Protein of unknown function, DUF488	DUF488
PF06968	148	10643	0.00358779	0.0481928	1.52509e-11	Biotin and Thiamin Synthesis associated domain	BATS
PF07836	18	9641	0.000436353	0.0361446	1.47062e-11	DmpG-like communication domain	DmpG_comm
PF16187	248	16624	0.00601198	0.0120482	1.47062e-11	Middle or third domain of peptidase_M16	Peptidase_M16_M
PF06097	6	22781	0.000145451	0.0240964	1.47062e-11	Bacterial protein of unknown function (DUF945)	DUF945
PF13632	26	15354	0.000630288	0.060241	1.47062e-11	Glycosyl transferase family group 2	Glyco_trans_2_3
PF04338	3	23595	7.27255e-05	0.0240964	1.47062e-11	Protein of unknown function, DUF481	DUF481
PF08274	12	25825	0.000290902	0.0481928	1.47062e-11	PhnA Zinc-Ribbon	PhnA_Zn_Ribbon
PF09842	580	11781	0.0140603	0.0361446	1.47062e-11	Predicted membrane protein (DUF2069)	DUF2069
PF00874	99	16587	0.00239994	0.0361446	1.47062e-11	PRD domain	PRD
PF04480	18	12968	0.000436353	0.0481928	1.47062e-11	Protein of unknown function (DUF559)	DUF559
PF04989	1	826	2.42418e-05	0.0120482	1.47062e-11	Cephalosporin hydroxylase	CmcI
PF12872	50	8534	0.00121209	0.0722892	1.41616e-11	OST-HTH/LOTUS domain	OST-HTH
PF00449	19	13653	0.000460595	0.0361446	1.41616e-11	Urease alpha-subunit, N-terminal domain	Urease_alpha
PF06127	20	17831	0.000484837	0.0481928	1.41616e-11	Protein of unknown function (DUF962)	DUF962
PF07693	7	7216	0.000169693	0.0481928	1.41616e-11	KAP family P-loop domain	KAP_NTPase
PF04143	42	17133	0.00101816	0.0963855	1.41616e-11	Sulphur transport	Sulf_transp
PF13401	7	8076	0.000169693	0.060241	1.41616e-11	AAA domain	AAA_22
PF12823	10	2633	0.000242418	0.060241	1.36169e-11	Domain of unknown function (DUF3817)	DUF3817
PF02225	37	22944	0.000896948	0.0963855	1.36169e-11	PA domain	PA
PF07273	61	17782	0.00147875	0.0361446	1.36169e-11	Protein of unknown function (DUF1439)	DUF1439
PF16881	17	22314	0.000412111	0.0361446	1.36169e-11	N-terminal domain of lipoyl synthase of Radical_SAM family	LIAS_N
PF13643	14	6806	0.000339386	0.0361446	1.36169e-11	Domain of unknown function (DUF4145)	DUF4145
PF05368	57	31128	0.00138178	0.0843373	1.36169e-11	NmrA-like family	NmrA
PF03625	20	9887	0.000484837	0.0481928	1.36169e-11	Domain of unknown function DUF302	DUF302
PF01885	3	7326	7.27255e-05	0.0361446	1.36169e-11	RNA 2'-phosphotransferase, Tpt1 / KptA family	PTS_2-RNA
PF04328	19	32284	0.000460595	0.0481928	1.36169e-11	Selenoprotein, putative	Sel_put
PF03054	59	13438	0.00143027	0.0722892	1.36169e-11	tRNA methyl transferase	tRNA_Me_trans
PF01782	32	8395	0.000775739	0.060241	1.36169e-11	RimM N-terminal domain	RimM
PF11716	14	15327	0.000339386	0.0240964	1.36169e-11	Mycothiol maleylpyruvate isomerase N-terminal domain	MDMPI_N
PF00406	4	5197	9.69673e-05	0.0361446	1.36169e-11	Adenylate kinase	ADK
PF08410	4	2849	9.69673e-05	0.0361446	1.30722e-11	Domain of unknown function (DUF1737)	DUF1737
PF05448	4	910	9.69673e-05	0.0240964	1.30722e-11	Acetyl xylan esterase (AXE1)	AXE1
PF04366	100	10720	0.00242418	0.060241	1.30722e-11	Las17-binding protein actin regulator	Ysc84
PF09907	426	12967	0.010327	0.060241	1.30722e-11	HigB_toxin, RelE-like toxic component of a toxin-antitoxin system	HigB_toxin
PF00141	197	58031	0.00477564	0.0963855	1.30722e-11	Peroxidase	peroxidase
PF13409	26	36939	0.000630288	0.0481928	1.30722e-11	Glutathione S-transferase, N-terminal domain	GST_N_2
PF00308	19	59005	0.000460595	0.0481928	1.30722e-11	Bacterial dnaA protein	Bac_DnaA
PF12156	8	7454	0.000193935	0.0240964	1.30722e-11	Putative metal-binding domain of cation transport ATPase	ATPase-cat_bd
PF09835	78	14435	0.00189086	0.0843373	1.30722e-11	Uncharacterized protein conserved in bacteria (DUF2062)	DUF2062
PF02978	35	8435	0.000848464	0.060241	1.30722e-11	Signal peptide binding domain	SRP_SPB
PF00750	51	11349	0.00123633	0.0361446	1.30722e-11	tRNA synthetases class I (R)	tRNA-synt_1d
PF03816	19	23898	0.000460595	0.0481928	1.30722e-11	Cell envelope-related transcriptional attenuator domain	LytR_cpsA_psr
PF10006	1	591	2.42418e-05	0.0120482	1.30722e-11	Uncharacterized conserved protein (DUF2249)	DUF2249
PF02563	19	53249	0.000460595	0.0481928	1.25275e-11	Polysaccharide biosynthesis/export protein	Poly_export
PF02798	1097	157591	0.0265933	0.0722892	1.25275e-11	Glutathione S-transferase, N-terminal domain	GST_N
PF01739	183	60187	0.00443626	0.108434	1.25275e-11	CheR methyltransferase, SAM binding domain	CheR
PF12631	67	7035	0.0016242	0.0361446	1.25275e-11	MnmE helical domain	MnmE_helical
PF07171	17	4970	0.000412111	0.0481928	1.19829e-11	MlrC C-terminus	MlrC_C
PF07362	15	9029	0.000363628	0.0240964	1.19829e-11	Post-segregation antitoxin CcdA	CcdA
PF04966	58	26124	0.00140603	0.0361446	1.19829e-11	Carbohydrate-selective porin, OprB family	OprB
PF04392	129	17531	0.0031272	0.0843373	1.19829e-11	ABC transporter substrate binding protein	ABC_sub_bind
PF03453	28	49513	0.000678771	0.060241	1.19829e-11	MoeA N-terminal region (domain I and II)	MoeA_N
PF00700	17	65916	0.000412111	0.0481928	1.19829e-11	Bacterial flagellin C-terminal helical region	Flagellin_C
PF01679	11	19581	0.00026666	0.0481928	1.19829e-11	Proteolipid membrane potential modulator	Pmp3
PF16473	3	12640	7.27255e-05	0.0240964	1.19829e-11	3' exoribonuclease, RNase T-like	DUF5051
PF04892	34	14914	0.000824222	0.060241	1.19829e-11	VanZ like family	VanZ
PF04321	23	9916	0.000557562	0.0481928	1.19829e-11	RmlD substrate binding domain	RmlD_sub_bind
PF00358	6	14987	0.000145451	0.0361446	1.19829e-11	phosphoenolpyruvate-dependent sugar phosphotransferase system, EIIA 1	PTS_EIIA_1
PF07635	12	6566	0.000290902	0.0361446	1.14382e-11	Planctomycete cytochrome C	PSCyt1
PF06439	23	5827	0.000557562	0.0843373	1.14382e-11	Domain of Unknown Function (DUF1080)	DUF1080
PF14539	972	20142	0.0235631	0.0481928	1.14382e-11	Domain of unknown function (DUF4442)	DUF4442
PF02682	239	32538	0.0057938	0.060241	1.14382e-11	Carboxyltransferase domain, subdomain C and D	CT_C_D
PF03364	61	38391	0.00147875	0.0963855	1.14382e-11	Polyketide cyclase / dehydrase and lipid transport	Polyketide_cyc
PF12900	43	12987	0.0010424	0.0722892	1.14382e-11	Pyridoxamine 5'-phosphate oxidase	Pyridox_ox_2
PF07804	76	29842	0.00184238	0.0722892	1.14382e-11	HipA-like C-terminal domain	HipA_C
PF06347	46	9005	0.00111512	0.0361446	1.14382e-11	Bacterial SH3 domain	SH3_4
PF03404	7	2410	0.000169693	0.0481928	1.14382e-11	Mo-co oxidoreductase dimerisation domain	Mo-co_dimer
PF14437	79	6368	0.00191511	0.0481928	1.14382e-11	MafB19-like deaminase	MafB19-deam
PF03717	37	17448	0.000896948	0.0240964	1.14382e-11	Penicillin-binding Protein dimerisation domain	PBP_dimer
PF06283	36	6972	0.000872706	0.0963855	1.08935e-11	Trehalose utilisation	ThuA
PF05171	2215	13103	0.0536957	0.0481928	1.08935e-11	Haemin-degrading HemS,ChuX domain	HemS
PF03961	20	4595	0.000484837	0.0361446	1.08935e-11	Flagellar Assembly Protein A	FapA
PF10458	58	36261	0.00140603	0.0963855	1.08935e-11	Valyl tRNA synthetase tRNA binding arm	Val_tRNA-synt_C
PF14319	5	11140	0.000121209	0.0361446	1.08935e-11	Transposase zinc-binding domain	Zn_Tnp_IS91
PF01078	22	30844	0.00053332	0.0481928	1.08935e-11	Magnesium chelatase, subunit ChlI	Mg_chelatase
PF12773	9	5180	0.000218177	0.060241	1.08935e-11	Double zinc ribbon	DZR
PF16491	5	439	0.000121209	0.0240964	1.08935e-11	CAAX prenyl protease N-terminal, five membrane helices	Peptidase_M48_N
PF00746	3	2621	7.27255e-05	0.0240964	1.08935e-11	LPXTG cell wall anchor motif	Gram_pos_anchor
PF07209	43	5632	0.0010424	0.0120482	1.03488e-11	Protein of unknown function (DUF1415)	DUF1415
PF06026	14	24003	0.000339386	0.0481928	1.03488e-11	Ribose 5-phosphate isomerase A (phosphoriboisomerase A)	Rib_5-P_isom_A
PF02574	336	47954	0.00814526	0.060241	1.03488e-11	Homocysteine S-methyltransferase	S-methyl_trans
PF17131	14	8648	0.000339386	0.0361446	1.03488e-11	Outer membrane lipoprotein-sorting protein	LolA_like
PF13975	11	12449	0.00026666	0.0361446	1.03488e-11	gag-polyprotein putative aspartyl protease	gag-asp_proteas
PF07811	18	14814	0.000436353	0.0240964	1.03488e-11	TadE-like protein	TadE
PF01634	3	24238	7.27255e-05	0.0361446	9.80416e-12	ATP phosphoribosyltransferase	HisG
PF06733	40	20228	0.000969673	0.0361446	9.80416e-12	DEAD_2	DEAD_2
PF07696	96	18482	0.00232722	0.0481928	9.80416e-12	7TMR-DISM extracellular 2	7TMR-DISMED2
PF12437	6	1481	0.000145451	0.0481928	9.80416e-12	Glutamine synthetase type III N terminal	GSIII_N
PF13613	16	3722	0.000387869	0.0481928	9.80416e-12	Helix-turn-helix of DDE superfamily endonuclease	HTH_Tnp_4
PF12843	4	20263	9.69673e-05	0.0240964	9.80416e-12	Putative quorum-sensing-regulated virulence factor	QSregVF_b
PF13166	6	5693	0.000145451	0.0361446	9.80416e-12	AAA domain	AAA_13
PF03583	30	14568	0.000727255	0.0361446	9.80416e-12	Secretory lipase	LIP
PF11196	7	2738	0.000169693	0.0481928	9.80416e-12	Protein of unknown function (DUF2834)	DUF2834
PF11941	17	10574	0.000412111	0.060241	9.80416e-12	Domain of unknown function (DUF3459)	DUF3459
PF01183	20	11397	0.000484837	0.060241	9.80416e-12	Glycosyl hydrolases family 25	Glyco_hydro_25
PF02335	1	44	2.42418e-05	0.0120482	9.25948e-12	Cytochrome c552	Cytochrom_C552
PF08298	62	21600	0.00150299	0.0481928	9.25948e-12	PrkA AAA domain	AAA_PrkA
PF13245	67	33991	0.0016242	0.0722892	9.25948e-12	AAA domain	AAA_19
PF01902	22	4876	0.00053332	0.0361446	9.25948e-12	Diphthamide synthase	Diphthami_syn_2
PF04991	7	1151	0.000169693	0.0361446	9.25948e-12	LicD family	LicD
PF04224	37	12456	0.000896948	0.0240964	9.25948e-12	Protein of unknown function, DUF417	DUF417
PF02423	26	22476	0.000630288	0.060241	9.25948e-12	Ornithine cyclodeaminase/mu-crystallin family	OCD_Mu_crystall
PF02535	15	6753	0.000363628	0.0361446	9.25948e-12	ZIP Zinc transporter	Zip
PF02632	23	9121	0.000557562	0.0361446	9.25948e-12	BioY family	BioY
PF05145	58	7522	0.00140603	0.0481928	9.25948e-12	Transition state regulatory protein AbrB	AbrB
PF08299	15	6618	0.000363628	0.0240964	9.25948e-12	Bacterial dnaA protein helix-turn-helix	Bac_DnaA_C
PF13085	73	13634	0.00176965	0.0722892	9.25948e-12	2Fe-2S iron-sulfur cluster binding domain	Fer2_3
PF01947	1	104	2.42418e-05	0.0120482	9.25948e-12	p-hydroxybenzoic acid synthase	DUF98
PF01323	258	98730	0.00625439	0.13253	8.71481e-12	DSBA-like thioredoxin domain	DSBA
PF13592	18	14347	0.000436353	0.0843373	8.71481e-12	Winged helix-turn helix	HTH_33
PF13290	13	4951	0.000315144	0.060241	8.71481e-12	Chitobiase/beta-hexosaminidase C-terminal domain	CHB_HEX_C_1
PF10335	24	16814	0.000581804	0.0481928	8.71481e-12	Putative nucleotidyltransferase substrate binding domain	DUF294_C
PF14803	11	11182	0.00026666	0.0481928	8.71481e-12	Nudix N-terminal	Nudix_N_2
PF06108	10	5784	0.000242418	0.0481928	8.71481e-12	Protein of unknown function (DUF952)	DUF952
PF09820	10	2455	0.000242418	0.0361446	8.71481e-12	Predicted AAA-ATPase	AAA-ATPase_like
PF01980	27	21385	0.00065453	0.0240964	8.71481e-12	tRNA-methyltransferase O	TrmO
PF04358	5	22098	0.000121209	0.0240964	8.71481e-12	DsrC like protein	DsrC
PF07717	94	28810	0.00227873	0.0361446	8.71481e-12	Oligonucleotide/oligosaccharide-binding (OB)-fold	OB_NTP_bind
PF00318	36	12303	0.000872706	0.0481928	8.71481e-12	Ribosomal protein S2	Ribosomal_S2
PF03883	434	9404	0.010521	0.0843373	8.71481e-12	Peroxide stress protein YaaA	H2O2_YaaD
PF01790	9	10629	0.000218177	0.0361446	8.71481e-12	Prolipoprotein diacylglyceryl transferase	LGT
PF07586	20	3560	0.000484837	0.060241	8.17013e-12	Protein of unknown function (DUF1552)	HXXSHH
PF03616	16	2145	0.000387869	0.060241	8.17013e-12	Sodium/glutamate symporter	Glt_symporter
PF01073	13	2991	0.000315144	0.0361446	8.17013e-12	3-beta hydroxysteroid dehydrogenase/isomerase family	3Beta_HSD
PF14464	12	18724	0.000290902	0.0240964	8.17013e-12	Prokaryotic homologs of the JAB domain	Prok-JAB
PF03971	4	5274	9.69673e-05	0.0481928	8.17013e-12	Monomeric isocitrate dehydrogenase	IDH
PF04452	18	6572	0.000436353	0.0361446	8.17013e-12	RNA methyltransferase	Methyltrans_RNA
PF03485	51	10319	0.00123633	0.0361446	8.17013e-12	Arginyl tRNA synthetase N terminal domain	Arg_tRNA_synt_N
PF03812	2	1875	4.84837e-05	0.0240964	8.17013e-12	2-keto-3-deoxygluconate permease	KdgT
PF07866	8	3355	0.000193935	0.0481928	7.62546e-12	Protein of unknown function (DUF1653)	DUF1653
PF06005	128	15300	0.00310296	0.0120482	7.62546e-12	Cell division protein ZapB	ZapB
PF09290	21	9626	0.000509079	0.0361446	7.62546e-12	Prokaryotic acetaldehyde dehydrogenase, dimerisation	AcetDehyd-dimer
PF04285	61	21784	0.00147875	0.0361446	7.62546e-12	Protein of unknown function (DUF444)	DUF444
PF11842	79	20928	0.00191511	0.0361446	7.62546e-12	Domain of unknown function (DUF3362)	DUF3362
PF05099	61	43928	0.00147875	0.0963855	7.62546e-12	Tellurite resistance protein TerB	TerB
PF01182	86	42249	0.0020848	0.060241	7.62546e-12	Glucosamine-6-phosphate isomerases/6-phosphogluconolactonase	Glucosamine_iso
PF13440	53	29289	0.00128482	0.0481928	7.62546e-12	Polysaccharide biosynthesis protein	Polysacc_synt_3
PF00076	24	13405	0.000581804	0.0361446	7.62546e-12	RNA recognition motif, (a,k,a, RRM, RBD, or RNP domain)	RRM_1
PF09129	2	811	4.84837e-05	0.0120482	7.62546e-12	Cholesterol oxidase, substrate-binding	Chol_subst-bind
PF03824	30	6026	0.000727255	0.0481928	7.62546e-12	High-affinity nickel-transport protein	NicO
PF01293	32	6788	0.000775739	0.0481928	7.62546e-12	Phosphoenolpyruvate carboxykinase	PEPCK_ATP
PF04290	1340	99418	0.0324841	0.0843373	7.08078e-12	Tripartite ATP-independent periplasmic transporters, DctQ component	DctQ
PF06267	11	4408	0.00026666	0.060241	7.08078e-12	Family of unknown function (DUF1028)	DUF1028
PF07055	14	10369	0.000339386	0.0240964	7.08078e-12	Enoyl reductase FAD binding domain	Eno-Rase_FAD_bd
PF01674	6	432	0.000145451	0.0361446	7.08078e-12	Lipase (class 2)	Lipase_2
PF05139	5	5461	0.000121209	0.060241	7.08078e-12	Erythromycin esterase	Erythro_esteras
PF10026	5	465	0.000121209	0.0120482	7.08078e-12	Predicted Zn-dependent protease (DUF2268)	DUF2268
PF02368	21	12156	0.000509079	0.060241	7.08078e-12	Bacterial Ig-like domain (group 2)	Big_2
PF03899	3	4951	7.27255e-05	0.0120482	7.08078e-12	ATP synthase I chain	ATP-synt_I
PF07587	11	6561	0.00026666	0.0361446	6.5361e-12	Protein of unknown function (DUF1553)	PSD1
PF04794	2	1732	4.84837e-05	0.0240964	6.5361e-12	YdjC-like protein	YdjC
PF13784	23	2542	0.000557562	0.0240964	6.5361e-12	Fic/DOC family N-terminal	Fic_N
PF10057	104	5320	0.00252115	0.0722892	6.5361e-12	Uncharacterized conserved protein (DUF2294)	DUF2294
PF00317	26	7485	0.000630288	0.0361446	6.5361e-12	Ribonucleotide reductase, all-alpha domain	Ribonuc_red_lgN
PF12679	44	17689	0.00106664	0.060241	6.5361e-12	ABC-2 family transporter protein	ABC2_membrane_2
PF13669	46	21583	0.00111512	0.0722892	6.5361e-12	Glyoxalase/Bleomycin resistance protein/Dioxygenase superfamily	Glyoxalase_4
PF03255	17	6989	0.000412111	0.0361446	6.5361e-12	Acetyl co-enzyme A carboxylase carboxyltransferase alpha subunit	ACCA
PF01443	1	349	2.42418e-05	0.0120482	6.5361e-12	Viral (Superfamily 1) RNA helicase	Viral_helicase1
PF03102	2	333	4.84837e-05	0.0120482	6.5361e-12	NeuB family	NeuB
PF05227	58	16700	0.00140603	0.0361446	5.99143e-12	CHASE3 domain	CHASE3
PF14707	6	5866	0.000145451	0.0481928	5.99143e-12	C-terminal region of aryl-sulfatase	Sulfatase_C
PF11743	42	8572	0.00101816	0.0240964	5.99143e-12	Protein of unknown function (DUF3301)	DUF3301
PF13480	252	15081	0.00610894	0.0722892	5.99143e-12	Acetyltransferase (GNAT) domain	Acetyltransf_6
PF00889	35	12324	0.000848464	0.0481928	5.99143e-12	Elongation factor TS	EF_TS
PF08242	7	6757	0.000169693	0.0481928	5.99143e-12	Methyltransferase domain	Methyltransf_12
PF04234	15	8308	0.000363628	0.0361446	5.99143e-12	CopC domain	CopC
PF13710	57	2900	0.00138178	0.0240964	5.99143e-12	ACT domain	ACT_5
PF05658	82	3462	0.00198783	0.0120482	5.99143e-12	Head domain of trimeric autotransporter adhesin	YadA_head
PF07831	11	5727	0.00026666	0.0481928	5.99143e-12	Pyrimidine nucleoside phosphorylase C-terminal domain	PYNP_C
PF10974	13	6196	0.000315144	0.0481928	5.44675e-12	Protein of unknown function (DUF2804)	DUF2804
PF09299	14	12843	0.000339386	0.060241	5.44675e-12	Mu transposase, C-terminal	Mu-transpos_C
PF12464	13	29702	0.000315144	0.060241	5.44675e-12	Maltose acetyltransferase	Mac
PF00079	12	1113	0.000290902	0.0481928	5.44675e-12	Serpin (serine protease inhibitor)	Serpin
PF05974	65	30563	0.00157572	0.0240964	5.44675e-12	Domain of unknown function (DUF892)	DUF892
PF08531	6	2694	0.000145451	0.0481928	5.44675e-12	Alpha-L-rhamnosidase N-terminal domain	Bac_rhamnosid_N
PF06050	5	10637	0.000121209	0.0361446	5.44675e-12	2-hydroxyglutaryl-CoA dehydratase, D-component	HGD-D
PF02133	36	61495	0.000872706	0.060241	5.44675e-12	Permease for cytosine/purines, uracil, thiamine, allantoin	Transp_cyt_pur
PF02033	17	6015	0.000412111	0.0240964	5.44675e-12	Ribosome-binding factor A	RBFA
PF02787	12	7900	0.000290902	0.0240964	5.44675e-12	Carbamoyl-phosphate synthetase large chain, oligomerisation domain	CPSase_L_D3
PF01687	8	6201	0.000193935	0.0361446	5.44675e-12	Riboflavin kinase	Flavokinase
PF02550	18	4952	0.000436353	0.0481928	5.44675e-12	Acetyl-CoA hydrolase/transferase N-terminal domain	AcetylCoA_hydro
PF10706	1	226	2.42418e-05	0.0120482	5.44675e-12	Aminoglycoside-2''-adenylyltransferase	Aminoglyc_resit
PF07691	11	3404	0.00026666	0.0361446	4.90208e-12	PA14 domain	PA14
PF03951	13	39144	0.000315144	0.0722892	4.90208e-12	Glutamine synthetase, beta-Grasp domain	Gln-synt_N
PF04199	32	25539	0.000775739	0.0963855	4.90208e-12	Putative cyclase	Cyclase
PF04365	44	15847	0.00106664	0.060241	4.90208e-12	Ribonuclease toxin, BrnT, of type II toxin-antitoxin system	BrnT_toxin
PF11903	21	10559	0.000509079	0.0481928	4.90208e-12	ParD-like antitoxin of type II bacterial toxin-antitoxin system	ParD_like
PF06772	9	4754	0.000218177	0.0361446	4.90208e-12	Bacterial low temperature requirement A protein (LtrA)	LtrA
PF07386	84	9310	0.00203631	0.060241	4.90208e-12	Protein of unknown function (DUF1499)	DUF1499
PF13937	21	7907	0.000509079	0.0240964	4.90208e-12	Domain of unknown function (DUF4212)	DUF4212
PF07314	11	1172	0.00026666	0.0240964	4.90208e-12	Protein of unknown function (DUF1461)	DUF1461
PF08840	11	2883	0.00026666	0.060241	4.90208e-12	BAAT / Acyl-CoA thioester hydrolase C terminal	BAAT_C
PF13435	14	12938	0.000339386	0.060241	4.90208e-12	Cytochrome c554 and c-prime	Cytochrome_C554
PF01062	63	5917	0.00152724	0.0361446	4.90208e-12	Bestrophin, RFP-TM, chloride channel	Bestrophin
PF03575	24	6501	0.000581804	0.060241	4.90208e-12	Peptidase family S51	Peptidase_S51
PF04754	4	1162	9.69673e-05	0.0240964	4.90208e-12	Putative transposase, YhgA-like	Transposase_31
PF10369	76	4603	0.00184238	0.0240964	4.90208e-12	Small subunit of acetolactate synthase	ALS_ss_C
PF04030	20	7272	0.000484837	0.060241	4.90208e-12	D-arabinono-1,4-lactone oxidase	ALO
PF09524	2	803	4.84837e-05	0.0120482	4.90208e-12	Conserved phage C-terminus (Phg_2220_C)	Phg_2220_C
PF01910	89	3791	0.00215752	0.060241	4.3574e-12	Thiamine-binding protein	Thiamine_BP
PF05534	19	9403	0.000460595	0.0481928	4.3574e-12	HicB family	HicB
PF05951	100	15135	0.00242418	0.0240964	4.3574e-12	Bacterial protein of unknown function (DUF882)	Peptidase_M15_2
PF00023	20	6449	0.000484837	0.0722892	4.3574e-12	Ankyrin repeat	Ank
PF06445	33	69231	0.000799981	0.108434	4.3574e-12	GyrI-like small molecule binding domain	GyrI-like
PF12242	14	10289	0.000339386	0.0240964	4.3574e-12	NAD(P)H binding domain of trans-2-enoyl-CoA reductase	Eno-Rase_NADH_b
PF03693	121	18170	0.00293326	0.060241	4.3574e-12	Bacterial antitoxin of ParD toxin-antitoxin type II system and RHH	ParD_antitoxin
PF05163	21	18172	0.000509079	0.060241	4.3574e-12	DinB family	DinB
PF08022	14	4028	0.000339386	0.0240964	4.3574e-12	FAD-binding domain	FAD_binding_8
PF09967	15	1518	0.000363628	0.060241	4.3574e-12	VWA-like domain (DUF2201)	DUF2201
PF04087	7	2548	0.000169693	0.0361446	4.3574e-12	Domain of unknown function (DUF389)	DUF389
PF13823	38	10306	0.00092119	0.0481928	4.3574e-12	Alcohol dehydrogenase GroES-associated	ADH_N_assoc
PF13549	17	11464	0.000412111	0.0240964	4.3574e-12	ATP-grasp domain	ATP-grasp_5
PF16921	14	4729	0.000339386	0.060241	4.3574e-12	Tex protein YqgF-like domain	Tex_YqgF
PF05569	8	3019	0.000193935	0.0361446	4.3574e-12	BlaR1 peptidase M56	Peptidase_M56
PF13454	39	6043	0.000945432	0.0240964	4.3574e-12	FAD-NAD(P)-binding	NAD_binding_9
PF00218	6	6603	0.000145451	0.0481928	4.3574e-12	Indole-3-glycerol phosphate synthase	IGPS
PF01807	3	1329	7.27255e-05	0.0120482	4.3574e-12	CHC2 zinc finger	zf-CHC2
PF02171	1	53	2.42418e-05	0.0120482	4.3574e-12	Piwi domain	Piwi
PF05292	29	1972	0.000703013	0.0240964	3.81273e-12	Malonyl-CoA decarboxylase C-terminal domain	MCD
PF14321	4	2724	9.69673e-05	0.0361446	3.81273e-12	Domain of unknown function (DUF4382)	DUF4382
PF05742	98	11510	0.0023757	0.0481928	3.81273e-12	Transport and Golgi organisation 2	TANGO2
PF01355	27	4295	0.00065453	0.0361446	3.81273e-12	High potential iron-sulfur protein	HIPIP
PF04339	45	12576	0.00109088	0.060241	3.81273e-12	Peptidogalycan biosysnthesis/recognition	FemAB_like
PF03379	7	26579	0.000169693	0.0481928	3.81273e-12	CcmB protein	CcmB
PF02446	7	4057	0.000169693	0.0240964	3.81273e-12	4-alpha-glucanotransferase	Glyco_hydro_77
PF11700	9	5904	0.000218177	0.0240964	3.81273e-12	Vacuole effluxer Atg22 like	ATG22
PF04536	20	6557	0.000484837	0.0481928	3.81273e-12	TPM domain	TPM_phosphatase
PF14030	1	2278	2.42418e-05	0.0120482	3.81273e-12	Protein of unknown function (DUF4245)	DUF4245
PF07583	11	6521	0.00026666	0.0361446	3.26805e-12	Protein of unknown function (DUF1549)	PSCyt2
PF02614	5	648	0.000121209	0.0361446	3.26805e-12	Glucuronate isomerase	UxaC
PF04784	7	3543	0.000169693	0.0361446	3.26805e-12	Protein of unknown function, DUF547	DUF547
PF08495	11	15479	0.00026666	0.060241	3.26805e-12	FIST N domain	FIST
PF12241	14	10573	0.000339386	0.0240964	3.26805e-12	Trans-2-enoyl-CoA reductase catalytic region	Enoyl_reductase
PF14401	3	5425	7.27255e-05	0.0240964	3.26805e-12	RimK-like ATPgrasp N-terminal domain	RLAN
PF16277	3	569	7.27255e-05	0.0361446	3.26805e-12	Domain of unknown function (DUF4926)	DUF4926
PF13146	4	3392	9.69673e-05	0.0240964	3.26805e-12	TRL-like protein family	TRL
PF09952	8	1081	0.000193935	0.0361446	3.26805e-12	Transcriptional regulator, AbiEi antitoxin, Type IV TA system	AbiEi_2
PF04341	34	23421	0.000824222	0.0361446	3.26805e-12	Protein of unknown function, DUF485	DUF485
PF13711	7	3947	0.000169693	0.060241	3.26805e-12	Domain of unknown function (DUF4160)	DUF4160
PF12275	3	512	7.27255e-05	0.0240964	3.26805e-12	Protein of unknown function (DUF3616)	DUF3616
PF08406	14	6963	0.000339386	0.0361446	3.26805e-12	CbbQ/NirQ/NorQ C-terminal	CbbQ_C
PF13449	20	9437	0.000484837	0.0361446	3.26805e-12	Esterase-like activity of phytase	Phytase-like
PF09587	6	6779	0.000145451	0.060241	3.26805e-12	Bacterial capsule synthesis protein PGA_cap	PGA_cap
PF07470	39	3643	0.000945432	0.0361446	3.26805e-12	Glycosyl Hydrolase Family 88	Glyco_hydro_88
PF05988	48	9010	0.00116361	0.0481928	3.26805e-12	Bacterial protein of unknown function (DUF899)	DUF899
PF13567	12	5176	0.000290902	0.0361446	3.26805e-12	Domain of unknown function (DUF4131)	DUF4131
PF09361	5	9492	0.000121209	0.0240964	3.26805e-12	Phasin protein	Phasin_2
PF08811	8	3909	0.000193935	0.0481928	3.26805e-12	Protein of unknown function (DUF1800)	DUF1800
PF00834	12	9462	0.000290902	0.0481928	3.26805e-12	Ribulose-phosphate 3 epimerase family	Ribul_P_3_epim
PF01796	8	15081	0.000193935	0.0481928	3.26805e-12	DUF35 OB-fold domain, acyl-CoA-associated	OB_aCoA_assoc
PF01306	46	335	0.00111512	0.0240964	3.26805e-12	LacY proton/sugar symporter	LacY_symp
PF04023	13	7773	0.000315144	0.0481928	3.26805e-12	FeoA domain	FeoA
PF02410	7	2605	0.000169693	0.0240964	3.26805e-12	Ribosomal silencing factor during starvation	RsfS
PF07475	2	3055	4.84837e-05	0.0120482	3.26805e-12	HPr Serine kinase C-terminal domain	Hpr_kinase_C
PF07638	1	649	2.42418e-05	0.0120482	2.72338e-12	ECF sigma factor	Sigma70_ECF
PF10636	9124	17077	0.221183	0.0240964	2.72338e-12	Hemin uptake protein hemP	hemP
PF02643	70	12291	0.00169693	0.0481928	2.72338e-12	Uncharacterized ACR, COG1430	DUF192
PF07637	14	2109	0.000339386	0.0481928	2.72338e-12	Protein of unknown function (DUF1595)	PSD5
PF03806	13	16104	0.000315144	0.0481928	2.72338e-12	AbgT putative transporter family	ABG_transport
PF09834	18	9866	0.000436353	0.0240964	2.72338e-12	Predicted membrane protein (DUF2061)	DUF2061
PF12915	55	9014	0.0013333	0.0240964	2.72338e-12	Protein of unknown function (DUF3833)	DUF3833
PF13689	5	18140	0.000121209	0.0361446	2.72338e-12	YfiR/HmsC-like	DUF4154
PF03683	5	2866	0.000121209	0.0240964	2.72338e-12	Uncharacterised protein family (UPF0175)	UPF0175
PF06962	11	2577	0.00026666	0.0481928	2.72338e-12	Putative rRNA methylase	rRNA_methylase
PF09360	20	4377	0.000484837	0.0722892	2.72338e-12	Iron-binding zinc finger CDGSH type	zf-CDGSH
PF09347	4	4024	9.69673e-05	0.0361446	2.72338e-12	Domain of unknown function (DUF1989)	DUF1989
PF10728	4	1991	9.69673e-05	0.0240964	2.72338e-12	Domain of unknown function (DUF2520)	DUF2520
PF05651	10	2706	0.000242418	0.0240964	2.72338e-12	Putative sugar diacid recognition	Diacid_rec
PF04391	143	3220	0.00346658	0.0361446	2.72338e-12	Protein of unknown function (DUF533)	DUF533
PF02685	8	7893	0.000193935	0.0361446	2.72338e-12	Glucokinase	Glucokinase
PF03808	3	7593	7.27255e-05	0.0361446	2.72338e-12	Glycosyl transferase WecB/TagA/CpsF family	Glyco_tran_WecB
PF06941	5	2536	0.000121209	0.0361446	2.72338e-12	5' nucleotidase, deoxy (Pyrimidine), cytosolic type C protein (NT5C)	NT5C
PF04209	6	4320	0.000145451	0.0240964	2.72338e-12	homogentisate 1,2-dioxygenase	HgmA
PF06736	8	1847	0.000193935	0.0481928	2.72338e-12	Protein of unknown function (DUF1211)	DUF1211
PF13540	20	9030	0.000484837	0.060241	2.72338e-12	Regulator of chromosome condensation (RCC1) repeat	RCC1_2
PF07085	8	2832	0.000193935	0.0481928	2.72338e-12	DRTGG domain	DRTGG
PF03609	6	4209	0.000145451	0.0240964	2.72338e-12	PTS system sorbose-specific iic component	EII-Sor
PF13370	9	6089	0.000218177	0.0361446	2.72338e-12	4Fe-4S single cluster domain of Ferredoxin I	Fer4_13
PF02767	8	2473	0.000193935	0.0361446	2.72338e-12	DNA polymerase III beta subunit, central domain	DNA_pol3_beta_2
PF11349	1	2230	2.42418e-05	0.0120482	2.72338e-12	Protein of unknown function (DUF3151)	DUF3151
PF12006	1	681	2.42418e-05	0.0120482	2.72338e-12	Protein of unknown function (DUF3500)	DUF3500
PF11153	1	4	2.42418e-05	0.0120482	2.1787e-12	Protein of unknown function (DUF2931)	DUF2931
PF12038	43	753	0.0010424	0.0240964	2.1787e-12	Domain of unknown function (DUF3524)	DUF3524
PF06506	2	706	4.84837e-05	0.0240964	2.1787e-12	Propionate catabolism activator	PrpR_N
PF13289	19	12547	0.000460595	0.0481928	2.1787e-12	SIR2-like domain	SIR2_2
PF16234	43	3412	0.0010424	0.0120482	2.1787e-12	Domain of unknown function (DUF4892)	DUF4892
PF10442	10	15325	0.000242418	0.060241	2.1787e-12	FIST C domain	FIST_C
PF07615	22	1470	0.00053332	0.0361446	2.1787e-12	YKOF-related Family	Ykof
PF06319	15	4424	0.000363628	0.0240964	2.1787e-12	DNA repair protein MmcB-like	MmcB-like
PF10985	27	3483	0.00065453	0.0481928	2.1787e-12	Protein of unknown function (DUF2805)	DUF2805
PF02607	33	34592	0.000799981	0.060241	2.1787e-12	B12 binding domain	B12-binding_2
PF08477	2	1086	4.84837e-05	0.0240964	2.1787e-12	Ras of Complex, Roc, domain of DAPkinase	Roc
PF13637	8	9207	0.000193935	0.0722892	2.1787e-12	Ankyrin repeats (many copies)	Ank_4
PF14592	3	1681	7.27255e-05	0.0240964	2.1787e-12	Chondroitinase B	Chondroitinas_B
PF14340	4	246	9.69673e-05	0.0240964	2.1787e-12	Domain of unknown function (DUF4395)	DUF4395
PF09951	5	1745	0.000121209	0.0240964	2.1787e-12	Protein of unknown function (DUF2185)	DUF2185
PF13964	3	1637	7.27255e-05	0.0361446	2.1787e-12	Kelch motif	Kelch_6
PF12450	8	757	0.000193935	0.0361446	2.1787e-12	von Willebrand factor	vWF_A
PF05610	10	3844	0.000242418	0.0361446	2.1787e-12	Protein of unknown function (DUF779)	DUF779
PF01878	11	6053	0.00026666	0.0240964	2.1787e-12	EVE domain	EVE
PF00251	185	7098	0.00448474	0.0361446	2.1787e-12	Glycosyl hydrolases family 32 N-terminal domain	Glyco_hydro_32N
PF08006	23	3052	0.000557562	0.0240964	2.1787e-12	Protein of unknown function (DUF1700)	DUF1700
PF07503	5	2637	0.000121209	0.0361446	2.1787e-12	HypF finger	zf-HYPF
PF00547	8	3535	0.000193935	0.0120482	2.1787e-12	Urease, gamma subunit	Urease_gamma
PF06386	6	1356	0.000145451	0.0361446	2.1787e-12	Gas vesicle synthesis protein GvpL/GvpF	GvpL_GvpF
PF04263	6	4496	0.000145451	0.0240964	2.1787e-12	Thiamin pyrophosphokinase, catalytic domain	TPK_catalytic
PF13369	9	1080	0.000218177	0.0361446	2.1787e-12	Transglutaminase-like superfamily	Transglut_core2
PF04434	21	6745	0.000509079	0.060241	2.1787e-12	SWIM zinc finger	SWIM
PF01680	7	5122	0.000169693	0.0361446	2.1787e-12	SOR/SNZ family	SOR_SNZ
PF07739	64	5301	0.00155148	0.0481928	2.1787e-12	TipAS antibiotic-recognition domain	TipAS
PF08275	4	1299	9.69673e-05	0.0120482	2.1787e-12	DNA primase catalytic core, N-terminal domain	Toprim_N
PF02797	21	3460	0.000509079	0.0481928	2.1787e-12	Chalcone and stilbene synthases, C-terminal domain	Chal_sti_synt_C
PF13730	2	2598	4.84837e-05	0.0240964	2.1787e-12	Helix-turn-helix domain	HTH_36
PF00745	9	2828	0.000218177	0.0361446	2.1787e-12	Glutamyl-tRNAGlu reductase, dimerisation domain	GlutR_dimer
PF14903	11	8133	0.00026666	0.0481928	2.1787e-12	WG containing repeat	WG_beta_rep
PF16472	1	819	2.42418e-05	0.0120482	2.1787e-12	Domain of unknown function (DUF5050)	DUF5050
PF03123	3	4554	7.27255e-05	0.0240964	2.1787e-12	CAT RNA binding domain	CAT_RBD
PF03994	6	6345	0.000145451	0.0120482	2.1787e-12	Domain of Unknown Function (DUF350)	DUF350
PF04167	3	6895	7.27255e-05	0.0240964	2.1787e-12	Protein of unknown function (DUF402)	DUF402
PF11066	5	2664	0.000121209	0.0361446	2.1787e-12	Protein of unknown function (DUF2867)	DUF2867
PF08529	33	3134	0.000799981	0.0120482	2.1787e-12	NusA N-terminal domain	NusA_N
PF15892	5	642	0.000121209	0.0361446	1.63403e-12	BNR repeat-containing family member	BNR_4
PF07862	22	4151	0.00053332	0.0240964	1.63403e-12	Nif11 domain	Nif11
PF14240	5	1662	0.000121209	0.0481928	1.63403e-12	YHYH protein	YHYH
PF09844	76	796	0.00184238	0.0361446	1.63403e-12	Uncharacterized conserved protein (COG2071)	DUF2071
PF13186	17	7466	0.000412111	0.0722892	1.63403e-12	Iron-sulfur cluster-binding domain	SPASM
PF03597	141	11006	0.0034181	0.0240964	1.63403e-12	Cytochrome oxidase maturation protein cbb3-type	FixS
PF11157	9	4597	0.000218177	0.0240964	1.63403e-12	Protein of unknown function (DUF2937)	DUF2937
PF12262	88	4103	0.00213328	0.0240964	1.63403e-12	Bacterial virulence factor lipase N-terminal	Lipase_bact_N
PF12760	11	7639	0.00026666	0.0481928	1.63403e-12	Transposase zinc-ribbon domain	Zn_Tnp_IS1595
PF10282	28	34305	0.000678771	0.0963855	1.63403e-12	Lactonase, 7-bladed beta-propeller	Lactonase
PF13448	20	2404	0.000484837	0.0361446	1.63403e-12	Domain of unknown function (DUF4114)	DUF4114
PF13535	11	5578	0.00026666	0.0361446	1.63403e-12	ATP-grasp domain	ATP-grasp_4
PF14685	8	791	0.000193935	0.0240964	1.63403e-12	Tricorn protease PDZ domain	Tricorn_PDZ
PF10417	37	52410	0.000896948	0.108434	1.63403e-12	C-terminal domain of 1-Cys peroxiredoxin	1-cysPrx_C
PF05971	4	20134	9.69673e-05	0.0361446	1.63403e-12	RNA methyltransferase	Methyltransf_10
PF07552	16	1855	0.000387869	0.0240964	1.63403e-12	Spore Coat Protein X and V domain	Coat_X
PF04306	2	1343	4.84837e-05	0.0240964	1.63403e-12	Protein of unknown function (DUF456)	DUF456
PF06865	5	2269	0.000121209	0.0120482	1.63403e-12	Pyrimidine/purine nucleoside phosphorylase	Ppnp
PF09678	23	12307	0.000557562	0.060241	1.63403e-12	Cytochrome c oxidase caa3 assembly factor (Caa3_CtaG)	Caa3_CtaG
PF07080	9	6743	0.000218177	0.0481928	1.63403e-12	Protein of unknown function (DUF1348)	DUF1348
PF05140	12	8734	0.000290902	0.0361446	1.63403e-12	ResB-like family	ResB
PF04344	6	3880	0.000145451	0.0120482	1.63403e-12	Chemotaxis phosphatase, CheZ	CheZ
PF12412	5	2970	0.000121209	0.0361446	1.63403e-12	Protein of unknown function (DUF3667)	DUF3667
PF08484	9	3352	0.000218177	0.0361446	1.63403e-12	C-methyltransferase C-terminal domain	Methyltransf_14
PF03869	4	1159	9.69673e-05	0.0361446	1.63403e-12	Arc-like DNA binding domain	Arc
PF11160	11	3323	0.00026666	0.0361446	1.63403e-12	Hypervirulence associated proteins TUDOR domain	Hva1_TUDOR
PF00882	72	4137	0.00174541	0.0361446	1.63403e-12	Zinc dependent phospholipase C	Zn_dep_PLPC
PF04862	1	245	2.42418e-05	0.0120482	1.63403e-12	Protein of unknown function (DUF642)	DUF642
PF05443	56	11129	0.00135754	0.0240964	1.63403e-12	ROS/MUCR transcriptional regulator protein	ROS_MUCR
PF13529	72	426	0.00174541	0.0240964	1.63403e-12	Peptidase_C39 like family	Peptidase_C39_2
PF01223	56	3005	0.00135754	0.060241	1.63403e-12	DNA/RNA non-specific endonuclease	Endonuclease_NS
PF05159	12	8117	0.000290902	0.0120482	1.63403e-12	Capsule polysaccharide biosynthesis protein	Capsule_synth
PF14378	47	3207	0.00113937	0.0361446	1.63403e-12	PAP2 superfamily	PAP2_3
PF11188	59	6908	0.00143027	0.060241	1.63403e-12	Protein of unknown function (DUF2975)	DUF2975
PF05226	17	9259	0.000412111	0.0240964	1.63403e-12	CHASE2 domain	CHASE2
PF13514	4	1772	9.69673e-05	0.0240964	1.63403e-12	AAA domain	AAA_27
PF13367	4	4132	9.69673e-05	0.0481928	1.63403e-12	PrsW family intramembrane metalloprotease	PrsW-protease
PF11906	2	497	4.84837e-05	0.0240964	1.63403e-12	Protein of unknown function (DUF3426)	DUF3426
PF13675	5	740	0.000121209	0.0240964	1.63403e-12	Type IV pili methyl-accepting chemotaxis transducer N-term	PilJ
PF05987	18	1787	0.000436353	0.0481928	1.63403e-12	Bacterial protein of unknown function (DUF898)	DUF898
PF13371	3	1510	7.27255e-05	0.0240964	1.63403e-12	Tetratricopeptide repeat	TPR_9
PF04131	49	813	0.00118785	0.0240964	1.63403e-12	Putative N-acetylmannosamine-6-phosphate epimerase	NanE
PF02055	73	3054	0.00176965	0.0481928	1.63403e-12	Glycosyl hydrolase family 30 TIM-barrel domain	Glyco_hydro_30
PF01470	5	2121	0.000121209	0.0361446	1.63403e-12	Pyroglutamyl peptidase	Peptidase_C15
PF13237	13	5053	0.000315144	0.060241	1.63403e-12	4Fe-4S dicluster domain	Fer4_10
PF01473	4	46740	9.69673e-05	0.0120482	1.63403e-12	Putative cell wall binding repeat	CW_binding_1
PF02421	18	7441	0.000436353	0.060241	1.63403e-12	Ferrous iron transport protein B	FeoB_N
PF03830	6	4818	0.000145451	0.0240964	1.63403e-12	PTS system sorbose subfamily IIB component	PTSIIB_sorb
PF16338	7	2926	0.000169693	0.0240964	1.63403e-12	Domain of unknown function (DUF4968)	DUF4968
PF13686	5	4509	0.000121209	0.0481928	1.63403e-12	DsrE/DsrF/DrsH-like family	DrsE_2
PF01869	7	8344	0.000169693	0.0240964	1.63403e-12	BadF/BadG/BcrA/BcrD ATPase family	BcrAD_BadFG
PF09989	3	3113	7.27255e-05	0.0240964	1.63403e-12	CoA enzyme activase uncharacterised domain (DUF2229)	DUF2229
PF16403	3	5371	7.27255e-05	0.0240964	1.63403e-12	Domain of unknown function (DUF5011)	DUF5011
PF00360	14	1672	0.000339386	0.0361446	1.63403e-12	Phytochrome region	PHY
PF00499	3	1272	7.27255e-05	0.0120482	1.63403e-12	NADH-ubiquinone/plastoquinone oxidoreductase chain 6	Oxidored_q3
PF03476	3	2168	7.27255e-05	0.0240964	1.63403e-12	MOSC N-terminal beta barrel domain	MOSC_N
PF08937	2	41	4.84837e-05	0.0120482	1.63403e-12	MTH538 TIR-like domain (DUF1863)	DUF1863
PF05118	3	431	7.27255e-05	0.0120482	1.63403e-12	Aspartyl/Asparaginyl beta-hydroxylase	Asp_Arg_Hydrox
PF07721	6	483	0.000145451	0.0361446	1.63403e-12	Tetratricopeptide repeat	TPR_4
PF14285	4	1681	9.69673e-05	0.0240964	1.63403e-12	Domain of unknown function (DUF4367)	DUF4367
PF09508	38	250	0.00092119	0.0120482	1.63403e-12	Lacto-N-biose phosphorylase N-terminal TIM barrel domain	Lact_bio_phlase
PF01238	5	1966	0.000121209	0.0240964	1.63403e-12	Phosphomannose isomerase type I	PMI_typeI
PF05866	2	365	4.84837e-05	0.0120482	1.63403e-12	Endodeoxyribonuclease RusA	RusA
PF04552	1	962	2.42418e-05	0.0120482	1.63403e-12	Sigma-54, DNA binding domain	Sigma54_DBD
PF02576	179	2237	0.00433929	0.0120482	1.63403e-12	RimP N-terminal domain	DUF150
PF11954	29	5086	0.000703013	0.0722892	1.08935e-12	Domain of unknown function (DUF3471)	DUF3471
PF03475	214	19107	0.00518775	0.0361446	1.08935e-12	3-alpha domain	3-alpha
PF11869	56	2331	0.00135754	0.0120482	1.08935e-12	Protein of unknown function (DUF3389)	DUF3389
PF07495	27	15074	0.00065453	0.060241	1.08935e-12	Y_Y_Y domain	Y_Y_Y
PF14246	84	25905	0.00203631	0.0481928	1.08935e-12	AefR-like transcriptional repressor, C-terminal domain	TetR_C_7
PF06206	75	2068	0.00181814	0.0361446	1.08935e-12	CpeT/CpcT family (DUF1001)	CpeT
PF02915	23	13788	0.000557562	0.0722892	1.08935e-12	Rubrerythrin	Rubrerythrin
PF11815	2	2558	4.84837e-05	0.0240964	1.08935e-12	Domain of unknown function (DUF3336)	DUF3336
PF02333	11	3925	0.00026666	0.0361446	1.08935e-12	Phytase	Phytase
PF11911	13	5955	0.000315144	0.0240964	1.08935e-12	Protein of unknown function (DUF3429)	DUF3429
PF07308	93	35667	0.00225449	0.0361446	1.08935e-12	Protein of unknown function (DUF1456)	DUF1456
PF10088	4	1031	9.69673e-05	0.0361446	1.08935e-12	Uncharacterised protein conserved in bacteria (DUF2326)	DUF2326
PF09925	11	6150	0.00026666	0.0240964	1.08935e-12	Predicted membrane protein (DUF2157)	DUF2157
PF12862	5	107	0.000121209	0.0361446	1.08935e-12	Anaphase-promoting complex subunit 5	ANAPC5
PF14104	9	3483	0.000218177	0.0361446	1.08935e-12	Domain of unknown function (DUF4277)	DUF4277
PF13852	14	795	0.000339386	0.0120482	1.08935e-12	Protein of unknown function (DUF4197)	DUF4197
PF03658	47	3957	0.00113937	0.0120482	1.08935e-12	RnfH family Ubiquitin	Ub-RnfH
PF05014	6	4501	0.000145451	0.0481928	1.08935e-12	Nucleoside 2-deoxyribosyltransferase	Nuc_deoxyrib_tr
PF02074	20	5493	0.000484837	0.060241	1.08935e-12	Carboxypeptidase Taq (M32) metallopeptidase	Peptidase_M32
PF02867	45	24834	0.00109088	0.060241	1.08935e-12	Ribonucleotide reductase, barrel domain	Ribonuc_red_lgC
PF10727	7	3867	0.000169693	0.0240964	1.08935e-12	Rossmann-like domain	Rossmann-like
PF06953	4	563	9.69673e-05	0.0240964	1.08935e-12	Arsenical resistance operon trans-acting repressor ArsD	ArsD
PF13470	31	7384	0.000751497	0.0481928	1.08935e-12	PIN domain	PIN_3
PF12975	2	55	4.84837e-05	0.0240964	1.08935e-12	Domain of unknown function (DUF3859)	DUF3859
PF08421	9	2688	0.000218177	0.0361446	1.08935e-12	Putative zinc binding domain	Methyltransf_13
PF14326	2	803	4.84837e-05	0.0120482	1.08935e-12	Domain of unknown function (DUF4384)	DUF4384
PF14200	4	4533	9.69673e-05	0.0361446	1.08935e-12	Ricin-type beta-trefoil lectin domain-like	RicinB_lectin_2
PF13020	5	1641	0.000121209	0.0361446	1.08935e-12	Domain of unknown function (DUF3883)	DUF3883
PF09832	6	4528	0.000145451	0.0240964	1.08935e-12	Uncharacterized protein conserved in bacteria (DUF2059)	DUF2059
PF06230	5	3721	0.000121209	0.0120482	1.08935e-12	LpxI C-terminal domain	LpxI_C
PF07021	10	2260	0.000242418	0.0120482	1.08935e-12	Methionine biosynthesis protein MetW	MetW
PF11150	20	2644	0.000484837	0.0120482	1.08935e-12	Protein of unknown function (DUF2927)	DUF2927
PF09849	13	1975	0.000315144	0.0120482	1.08935e-12	Uncharacterized protein conserved in bacteria (DUF2076)	DUF2076
PF07896	16	4344	0.000387869	0.0120482	1.08935e-12	Protein of unknown function (DUF1674)	DUF1674
PF08471	5	3140	0.000121209	0.0120482	1.08935e-12	Class II vitamin B12-dependent ribonucleotide reductase	Ribonuc_red_2_N
PF05711	4	2218	9.69673e-05	0.0361446	1.08935e-12	Macrocin-O-methyltransferase (TylF)	TylF
PF07536	42	22942	0.00101816	0.0120482	1.08935e-12	HWE histidine kinase	HWE_HK
PF00886	32	8506	0.000775739	0.060241	1.08935e-12	Ribosomal protein S16	Ribosomal_S16
PF01165	10	9494	0.000242418	0.0361446	1.08935e-12	Ribosomal protein S21	Ribosomal_S21
PF07345	4	4311	9.69673e-05	0.0120482	1.08935e-12	ATPase inhibitor subunit zeta	DUF1476
PF14358	33	602	0.000799981	0.0120482	1.08935e-12	Domain of unknown function (DUF4405)	DUF4405
PF10677	32	3140	0.000775739	0.0361446	1.08935e-12	Protein of unknown function (DUF2490)	DUF2490
PF12686	9	2131	0.000218177	0.0361446	1.08935e-12	Protein of unknown function (DUF3800)	DUF3800
PF03403	7	3774	0.000169693	0.0481928	1.08935e-12	Platelet-activating factor acetylhydrolase, isoform II	PAF-AH_p_II
PF00685	7	4149	0.000169693	0.0240964	1.08935e-12	Sulfotransferase domain	Sulfotransfer_1
PF08173	9	1624	0.000218177	0.0120482	1.08935e-12	Membrane bound YbgT-like protein	YbgT_YccB
PF06123	3	684	7.27255e-05	0.0240964	1.08935e-12	Inner membrane protein CreD	CreD
PF01268	12	3700	0.000290902	0.0240964	1.08935e-12	Formate--tetrahydrofolate ligase	FTHFS
PF01670	3	378	7.27255e-05	0.0240964	1.08935e-12	Glycosyl hydrolase family 12	Glyco_hydro_12
PF10824	19	66	0.000460595	0.0240964	1.08935e-12	Excreted virulence factor EspC, type VII ESX diderm	T7SS_ESX_EspC
PF10517	7	995	0.000169693	0.0361446	1.08935e-12	Electron transfer DM13	DM13
PF06197	13	2858	0.000315144	0.0481928	1.08935e-12	Protein of unknown function (DUF998)	DUF998
PF10094	9	4228	0.000218177	0.0481928	1.08935e-12	Uncharacterized protein conserved in bacteria (DUF2332)	DUF2332
PF07833	24	23181	0.000581804	0.0361446	1.08935e-12	Copper amine oxidase N-terminal domain	Cu_amine_oxidN1
PF00544	1	133	2.42418e-05	0.0120482	1.08935e-12	Pectate lyase	Pec_lyase_C
PF02730	5	962	0.000121209	0.0240964	1.08935e-12	Aldehyde ferredoxin oxidoreductase, N-terminal domain	AFOR_N
PF16199	29	4512	0.000703013	0.0481928	1.08935e-12	Radical_SAM C-terminal domain	Radical_SAM_C
PF10035	47	22553	0.00113937	0.0361446	1.08935e-12	Uncharacterized protein conserved in bacteria (DUF2179)	DUF2179
PF09359	13	1801	0.000315144	0.060241	1.08935e-12	VTC domain	VTC
PF03749	2	1092	4.84837e-05	0.0240964	1.08935e-12	Sugar fermentation stimulation protein RE domain	SfsA
PF14657	22	3898	0.00053332	0.0240964	1.08935e-12	Arm DNA-binding domain	Arm-DNA-bind_4
PF06353	1	145	2.42418e-05	0.0120482	1.08935e-12	Protein of unknown function (DUF1062)	DUF1062
PF11070	408	1702	0.00989067	0.0240964	1.08935e-12	Protein of unknown function (DUF2871)	DUF2871
PF05191	2	3495	4.84837e-05	0.0240964	1.08935e-12	Adenylate kinase, active site lid	ADK_lid
PF04405	23	2597	0.000557562	0.0361446	1.08935e-12	Domain of Unknown function (DUF542)	ScdA_N
PF14526	12	9471	0.000290902	0.0361446	1.08935e-12	Integron-associated effector binding protein	Cass2
PF08305	18	1850	0.000436353	0.060241	1.08935e-12	NPCBM/NEW2 domain	NPCBM
PF11553	13	6695	0.000315144	0.0240964	1.08935e-12	Protein of unknown function (DUF3231)	DUF3231
PF05991	2	1647	4.84837e-05	0.0240964	1.08935e-12	YacP-like NYN domain	NYN_YacP
PF13306	12	741	0.000290902	0.060241	1.08935e-12	BspA type Leucine rich repeat region (6 copies)	LRR_5
PF05713	1	31	2.42418e-05	0.0120482	1.08935e-12	Bacterial mobilisation protein (MobC)	MobC
PF01424	1	73	2.42418e-05	0.0120482	1.08935e-12	R3H domain	R3H
PF02449	9	2511	0.000218177	0.0361446	1.08935e-12	Beta-galactosidase	Glyco_hydro_42
PF16582	26	635	0.000630288	0.0120482	1.08935e-12	Middle domain of thiamine pyrophosphate	TPP_enzyme_M_2
PF12518	30	1160	0.000727255	0.0120482	1.08935e-12	Protein of unknown function	DUF3721
PF00504	209	4937	0.00506654	0.0240964	1.08935e-12	Chlorophyll A-B binding protein	Chloroa_b-bind
PF10825	6	2082	0.000145451	0.0240964	1.08935e-12	Protein of unknown function (DUF2752)	DUF2752
PF07313	1	129	2.42418e-05	0.0120482	1.08935e-12	Protein of unknown function (DUF1460)	DUF1460
PF06967	2	2065	4.84837e-05	0.0120482	1.08935e-12	Mo-dependent nitrogenase C-terminus	Mo-nitro_C
PF11009	13	956	0.000315144	0.0240964	1.08935e-12	Protein of unknown function (DUF2847)	DUF2847
PF14256	5	1705	0.000121209	0.0240964	1.08935e-12	YwiC-like protein	YwiC
PF16861	2	672	4.84837e-05	0.0240964	1.08935e-12	Carbamoyltransferase C-terminus	Carbam_trans_C
PF09180	3	288	7.27255e-05	0.0240964	1.08935e-12	Prolyl-tRNA synthetase, C-terminal	ProRS-C_1
PF00195	11	3213	0.00026666	0.0481928	1.08935e-12	Chalcone and stilbene synthases, N-terminal domain	Chal_sti_synt_N
PF08865	1	1369	2.42418e-05	0.0120482	1.08935e-12	Domain of unknown function (DUF1830)	DUF1830
PF08753	2	90	4.84837e-05	0.0240964	1.08935e-12	NikR C terminal nickel binding domain	NikR_C
PF11338	9	606	0.000218177	0.0361446	1.08935e-12	Protein of unknown function (DUF3140)	DUF3140
PF05572	6	2338	0.000145451	0.0481928	1.08935e-12	Pregnancy-associated plasma protein-A	Peptidase_M43
PF07556	5	275	0.000121209	0.0240964	1.08935e-12	Protein of unknown function (DUF1538)	DUF1538
PF07720	2	20	4.84837e-05	0.0120482	1.08935e-12	Tetratricopeptide repeat	TPR_3
PF07853	55	4851	0.0013333	0.0361446	1.08935e-12	Protein of unknown function (DUF1648)	DUF1648
PF10509	2	2299	4.84837e-05	0.0240964	1.08935e-12	Galactokinase galactose-binding signature	GalKase_gal_bdg
PF03630	2	1334	4.84837e-05	0.0120482	1.08935e-12	Fumble	Fumble
PF06491	8	5178	0.000193935	0.0240964	1.08935e-12	Disulphide isomerase	Disulph_isomer
PF06695	4	895	9.69673e-05	0.0120482	1.08935e-12	Putative small multi-drug export protein	Sm_multidrug_ex
PF15595	5	95	0.000121209	0.0120482	1.08935e-12	Immunity protein 51	Imm51
PF10099	16	3062	0.000387869	0.0240964	1.08935e-12	Anti-sigma-K factor rskA	RskA
PF04231	2	3244	4.84837e-05	0.0240964	1.08935e-12	Endonuclease I	Endonuclease_1
PF04240	2	414	4.84837e-05	0.0120482	1.08935e-12	Carotenoid biosynthesis protein	Caroten_synth
PF02681	7	2536	0.000169693	0.0120482	1.08935e-12	Divergent PAP2 family	DUF212
PF13684	5	2469	0.000121209	0.0120482	1.08935e-12	Dihydroxyacetone kinase family	Dak1_2
PF14146	4	1522	9.69673e-05	0.0120482	1.08935e-12	Domain of unknown function (DUF4305)	DUF4305
PF03626	2	4684	4.84837e-05	0.0120482	1.08935e-12	Prokaryotic Cytochrome C oxidase subunit IV	COX4_pro
PF03959	2	57	4.84837e-05	0.0120482	1.08935e-12	Serine hydrolase (FSH1)	FSH1
PF12917	4	679	9.69673e-05	0.0120482	1.08935e-12	HD containing hydrolase-like enzyme	HD_2
PF02656	6	3765	0.000145451	0.0240964	1.08935e-12	Domain of unknown function (DUF202)	DUF202
PF08343	3	1323	7.27255e-05	0.0120482	1.08935e-12	Ribonucleotide reductase N-terminal	RNR_N
PF04837	1	10	2.42418e-05	0.0120482	1.08935e-12	MbeB-like, N-term conserved region	MbeB_N
PF13315	1	995	2.42418e-05	0.0120482	1.08935e-12	Protein of unknown function (DUF4085)	DUF4085
PF14711	3	1375	7.27255e-05	0.0120482	1.08935e-12	Respiratory nitrate reductase beta C-terminal	Nitr_red_bet_C
PF14275	1	1424	2.42418e-05	0.0120482	1.08935e-12	Domain of unknown function (DUF4362)	DUF4362
PF05573	1	218	2.42418e-05	0.0120482	1.08935e-12	NosL	NosL
PF14522	96	755	0.00232722	0.0120482	1.08935e-12	Cytochrome c7 and related cytochrome c	Cytochrome_C7
PF11761	7	69	0.000169693	0.0120482	1.08935e-12	Cobalamin biosynthesis central region	CbiG_mid
PF05305	251	11372	0.0060847	0.0120482	1.08935e-12	Protein of unknown function (DUF732)	DUF732
PF04075	47	13357	0.00113937	0.0120482	1.08935e-12	F420H(2)-dependent quinone reductase	F420H2_quin_red
PF05138	7	2048	0.000169693	0.0120482	1.08935e-12	Phenylacetic acid catabolic protein	PaaA_PaaC
PF12277	8	3333	0.000193935	0.0120482	1.08935e-12	Protein of unknown function (DUF3618)	DUF3618
PF03621	16	2881	0.000387869	0.0120482	1.08935e-12	MbtH-like protein	MbtH
PF16701	22	1675	0.00053332	0.0120482	1.08935e-12	Adenylate cyclase regulatory domain	Ad_Cy_reg
PF16571	9	919	0.000218177	0.0120482	1.08935e-12	FBP C-terminal treble-clef zinc-finger	FBP_C
PF11175	2	330	4.84837e-05	0.0120482	1.08935e-12	Protein of unknown function (DUF2961)	DUF2961
PF07624	16	2937	0.000387869	0.0481928	5.44675e-13	Protein of unknown function (DUF1585)	PSD2
PF07578	26	1355	0.000630288	0.0240964	5.44675e-13	Lipid A Biosynthesis N-terminal domain	LAB_N
PF07585	1	311	2.42418e-05	0.0120482	5.44675e-13	Putative beta barrel porin-7 (BBP7)	BBP7
PF09719	6	277	0.000145451	0.0361446	5.44675e-13	Putative redox-active protein (C_GCAxxG_C_C)	C_GCAxxG_C_C
PF14052	4	17	9.69673e-05	0.0120482	5.44675e-13	Capsule assembly protein Wzi	Caps_assemb_Wzi
PF11853	1	8	2.42418e-05	0.0120482	5.44675e-13	Protein of unknown function (DUF3373)	DUF3373
PF02256	5	2994	0.000121209	0.0240964	5.44675e-13	Iron hydrogenase small subunit	Fe_hyd_SSU
PF01978	19	4822	0.000460595	0.0481928	5.44675e-13	Sugar-specific transcriptional regulator TrmB	TrmB
PF11845	27	4407	0.00065453	0.0722892	5.44675e-13	Protein of unknown function (DUF3365)	DUF3365
PF07311	17	6668	0.000412111	0.0481928	5.44675e-13	Dodecin	Dodecin
PF13640	34	46188	0.000824222	0.0843373	5.44675e-13	2OG-Fe(II) oxygenase superfamily	2OG-FeII_Oxy_3
PF04333	9	29104	0.000218177	0.0361446	5.44675e-13	MlaA lipoprotein	MlaA
PF12128	7	1319	0.000169693	0.0240964	5.44675e-13	Protein of unknown function (DUF3584)	DUF3584
PF13195	14	3126	0.000339386	0.0361446	5.44675e-13	Protein of unknown function (DUF4011)	DUF4011
PF02958	25	3091	0.000606046	0.0722892	5.44675e-13	Ecdysteroid kinase	EcKinase
PF14451	6	924	0.000145451	0.0361446	5.44675e-13	Mut7-C ubiquitin	Ub-Mut7C
PF13709	3	998	7.27255e-05	0.0240964	5.44675e-13	Domain of unknown function (DUF4159)	DUF4159
PF04775	8	1376	0.000193935	0.0361446	5.44675e-13	Acyl-CoA thioester hydrolase/BAAT N-terminal region	Bile_Hydr_Trans
PF05872	4	15072	9.69673e-05	0.0240964	5.44675e-13	Bacterial protein of unknown function (DUF853)	DUF853
PF10047	15	2114	0.000363628	0.0361446	5.44675e-13	Protein of unknown function (DUF2281)	DUF2281
PF09905	17	14603	0.000412111	0.060241	5.44675e-13	DNA-binding protein VF530	VF530
PF14234	15	3195	0.000363628	0.0361446	5.44675e-13	Domain of unknown function (DUF4336)	DUF4336
PF13203	13	1540	0.000315144	0.0481928	5.44675e-13	Putative metallopeptidase domain	DUF2201_N
PF11814	2	3732	4.84837e-05	0.0240964	5.44675e-13	Peptidase_C39 like family	DUF3335
PF07714	21	2963	0.000509079	0.0361446	5.44675e-13	Protein tyrosine kinase	Pkinase_Tyr
PF07075	8	2587	0.000193935	0.0481928	5.44675e-13	Protein of unknown function (DUF1343)	DUF1343
PF13564	116	12886	0.00281205	0.0843373	5.44675e-13	DoxX-like family	DoxX_2
PF10134	2	1855	4.84837e-05	0.0240964	5.44675e-13	Replication initiator protein A	RPA
PF04248	76	15069	0.00184238	0.0963855	5.44675e-13	Domain of unknown function (DUF427)	NTP_transf_9
PF12487	4	967	9.69673e-05	0.0240964	5.44675e-13	Protein of unknown function (DUF3703)	DUF3703
PF14710	11	2580	0.00026666	0.0240964	5.44675e-13	Respiratory nitrate reductase alpha N-terminal	Nitr_red_alph_N
PF04016	10	250	0.000242418	0.0240964	5.44675e-13	Putative heavy-metal chelation	DUF364
PF13750	6	223	0.000145451	0.0240964	5.44675e-13	Bacterial Ig-like domain (group 3)	Big_3_3
PF11146	18	2889	0.000436353	0.0240964	5.44675e-13	Protein of unknown function (DUF2905)	DUF2905
PF05729	17	5124	0.000412111	0.0481928	5.44675e-13	NACHT domain	NACHT
PF03092	12	295	0.000290902	0.0120482	5.44675e-13	BT1 family	BT1
PF14219	5	1592	0.000121209	0.0361446	5.44675e-13	Domain of unknown function (DUF4328)	DUF4328
PF04575	7	1589	0.000169693	0.0240964	5.44675e-13	Protein of unknown function (DUF560)	DUF560
PF08487	5	1915	0.000121209	0.0481928	5.44675e-13	Vault protein inter-alpha-trypsin domain	VIT
PF06167	7	3473	0.000169693	0.0481928	5.44675e-13	Glucose-regulated metallo-peptidase M90	Peptidase_M90
PF10093	4	3903	9.69673e-05	0.0120482	5.44675e-13	Elongation-Factor P (EF-P) rhamnosyltransferase EarP	EarP
PF04280	9	3874	0.000218177	0.0120482	5.44675e-13	Tim44-like domain	Tim44
PF06078	6	7773	0.000145451	0.0361446	5.44675e-13	Bacterial protein of unknown function (DUF937)	DUF937
PF16694	10	3217	0.000242418	0.0361446	5.44675e-13	Cytochrome P460	Cytochrome_P460
PF13809	3	231	7.27255e-05	0.0240964	5.44675e-13	Tubulin like	Tubulin_2
PF07505	5	978	0.000121209	0.0120482	5.44675e-13	Protein of unknown function (DUF5131)	DUF5131
PF12034	8	771	0.000193935	0.0361446	5.44675e-13	Domain of unknown function (DUF3520)	DUF3520
PF10084	4	2207	9.69673e-05	0.0120482	5.44675e-13	Uncharacterized protein conserved in bacteria (DUF2322)	DUF2322
PF14078	3	456	7.27255e-05	0.0361446	5.44675e-13	Domain of unknown function (DUF4259)	DUF4259
PF12684	8	286	0.000193935	0.0361446	5.44675e-13	PDDEXK-like domain of unknown function (DUF3799)	DUF3799
PF01833	12	1794	0.000290902	0.0481928	5.44675e-13	IPT/TIG domain	TIG
PF10027	5	3217	0.000121209	0.0361446	5.44675e-13	Predicted integral membrane protein (DUF2269)	DUF2269
PF04255	22	7554	0.00053332	0.0361446	5.44675e-13	Protein of unknown function (DUF433)	DUF433
PF10067	19	5267	0.000460595	0.0361446	5.44675e-13	Predicted membrane protein (DUF2306)	DUF2306
PF04140	189	4598	0.00458171	0.0361446	5.44675e-13	Isoprenylcysteine carboxyl methyltransferase (ICMT) family	ICMT
PF07103	45	2385	0.00109088	0.0120482	5.44675e-13	Protein of unknown function (DUF1365)	DUF1365
PF06059	166	2323	0.00402414	0.0120482	5.44675e-13	Domain of Unknown Function (DUF930)	DUF930
PF05838	9	2637	0.000218177	0.0120482	5.44675e-13	Glycosyl hydrolase 108	Glyco_hydro_108
PF08592	5	3583	0.000121209	0.0361446	5.44675e-13	Domain of unknown function (DUF1772)	DUF1772
PF14317	10	921	0.000242418	0.0240964	5.44675e-13	YcxB-like protein	YcxB
PF10096	7	381	0.000169693	0.0120482	5.44675e-13	Uncharacterized protein conserved in bacteria (DUF2334)	DUF2334
PF11325	2	30	4.84837e-05	0.0120482	5.44675e-13	Domain of unknown function (DUF3127)	DUF3127
PF07063	13	1192	0.000315144	0.0120482	5.44675e-13	Domain of unknown function (DUF1338)	DUF1338
PF16148	11	93	0.00026666	0.0120482	5.44675e-13	Domain of unknown function (DUF4856)	DUF4856
PF13403	11	15106	0.00026666	0.0120482	5.44675e-13	Hint domain	Hint_2
PF06258	12	1715	0.000290902	0.0120482	5.44675e-13	Mitochondrial fission ELM1	Mito_fiss_Elm1
PF09990	11	4117	0.00026666	0.0361446	5.44675e-13	Predicted membrane protein (DUF2231)	DUF2231
PF13382	9	5807	0.000218177	0.0361446	5.44675e-13	Adenine deaminase C-terminal domain	Adenine_deam_C
PF06475	8	771	0.000193935	0.0240964	5.44675e-13	Putative glycolipid-binding	Glycolipid_bind
PF06698	8	2965	0.000193935	0.0120482	5.44675e-13	Protein of unknown function (DUF1192)	DUF1192
PF05981	9	2380	0.000218177	0.0120482	5.44675e-13	CreA protein	CreA
PF03923	4	28	9.69673e-05	0.0120482	5.44675e-13	Uncharacterized lipoprotein	Lipoprotein_16
PF06793	7	4470	0.000169693	0.0120482	5.44675e-13	Uncharacterised protein family (UPF0262)	UPF0262
PF13763	5	4609	0.000121209	0.0120482	5.44675e-13	Domain of unknown function (DUF4167)	DUF4167
PF13243	2	1402	4.84837e-05	0.0240964	5.44675e-13	Squalene-hopene cyclase C-terminal domain	SQHop_cyclase_C
PF09585	7	1391	0.000169693	0.0240964	5.44675e-13	Conserved hypothetical protein (Lin0512_fam)	Lin0512_fam
PF00614	155	2672	0.00375748	0.0240964	5.44675e-13	Phospholipase D Active site motif	PLDc
PF13802	20	4285	0.000484837	0.060241	5.44675e-13	Galactose mutarotase-like	Gal_mutarotas_2
PF04768	2	56	4.84837e-05	0.0120482	5.44675e-13	NAT, N-acetyltransferase, of N-acetylglutamate synthase	NAT
PF10544	7	1915	0.000169693	0.0361446	5.44675e-13	T5orf172 domain	T5orf172
PF13583	2	2274	4.84837e-05	0.0240964	5.44675e-13	Metallo-peptidase family M12B Reprolysin-like	Reprolysin_4
PF06055	23	4727	0.000557562	0.0240964	5.44675e-13	Exopolysaccharide synthesis, ExoD	ExoD
PF02742	9	4479	0.000218177	0.0361446	5.44675e-13	Iron dependent repressor, metal binding and dimerisation domain	Fe_dep_repr_C
PF11064	3	2697	7.27255e-05	0.0120482	5.44675e-13	Protein of unknown function (DUF2865)	DUF2865
PF11533	10	1553	0.000242418	0.0240964	5.44675e-13	Protein of unknown function (DUF3225)	DUF3225
PF11876	8	184	0.000193935	0.0240964	5.44675e-13	Protein of unknown function (DUF3396)	DUF3396
PF02538	11	9724	0.00026666	0.0240964	5.44675e-13	Hydantoinase B/oxoprolinase	Hydantoinase_B
PF04299	649	4992	0.015733	0.0481928	5.44675e-13	Putative FMN-binding domain	FMN_bind_2
PF11272	5	1338	0.000121209	0.0240964	5.44675e-13	Protein of unknown function (DUF3072)	DUF3072
PF11760	11	1636	0.00026666	0.0361446	5.44675e-13	Cobalamin synthesis G N-terminal	CbiG_N
PF13687	3	865	7.27255e-05	0.0240964	5.44675e-13	Domain of unknown function (DUF4153)	DUF4153
PF05724	4	791	9.69673e-05	0.0361446	5.44675e-13	Thiopurine S-methyltransferase (TPMT)	TPMT
PF09929	4	2695	9.69673e-05	0.0361446	5.44675e-13	Putative PD-(D/E)XK phosphodiesterase (DUF2161)	DUF2161
PF12895	6	1815	0.000145451	0.0481928	5.44675e-13	Anaphase-promoting complex, cyclosome, subunit 3	ANAPC3
PF01126	4	2471	9.69673e-05	0.0240964	5.44675e-13	Heme oxygenase	Heme_oxygenase
PF08417	2	876	4.84837e-05	0.0240964	5.44675e-13	Pheophorbide a oxygenase	PaO
PF03022	10	2377	0.000242418	0.0481928	5.44675e-13	Major royal jelly protein	MRJP
PF03995	6	526	0.000145451	0.0240964	5.44675e-13	Peptidase inhibitor family I36	Inhibitor_I36
PF12969	9	1373	0.000218177	0.0361446	5.44675e-13	Domain of Unknown Function with PDB structure (DUF3857)	DUF3857
PF04379	2	3526	4.84837e-05	0.0240964	5.44675e-13	ApaG domain	DUF525
PF05932	2	151	4.84837e-05	0.0240964	5.44675e-13	Tir chaperone protein (CesT) family	CesT
PF10371	141	2974	0.0034181	0.0240964	5.44675e-13	Domain of unknown function	EKR
PF01477	68	152	0.00164844	0.0120482	5.44675e-13	PLAT/LH2 domain	PLAT
PF10990	73	1602	0.00176965	0.0361446	5.44675e-13	Protein of unknown function (DUF2809)	DUF2809
PF03606	7	1441	0.000169693	0.0240964	5.44675e-13	C4-dicarboxylate anaerobic carrier	DcuC
PF02156	29	2608	0.000703013	0.060241	5.44675e-13	Glycosyl hydrolase family 26	Glyco_hydro_26
PF01643	6	1833	0.000145451	0.0361446	5.44675e-13	Acyl-ACP thioesterase	Acyl-ACP_TE
PF12672	1	1030	2.42418e-05	0.0120482	5.44675e-13	Protein of unknown function (DUF3793)	DUF3793
PF11490	3	1038	7.27255e-05	0.0120482	5.44675e-13	DNA polymerase III polC-type N-terminus II	DNA_pol3_a_NII
PF06838	14	4686	0.000339386	0.0361446	5.44675e-13	Methionine gamma-lyase	Met_gamma_lyase
PF05580	1	1275	2.42418e-05	0.0120482	5.44675e-13	SpoIVB peptidase S55	Peptidase_S55
PF14398	23	8604	0.000557562	0.0240964	5.44675e-13	YheC/D like ATP-grasp	ATPgrasp_YheCD
PF05057	1	229	2.42418e-05	0.0120482	5.44675e-13	Putative serine esterase (DUF676)	DUF676
PF12670	1	930	2.42418e-05	0.0120482	5.44675e-13	Protein of unknown function (DUF3792)	DUF3792
PF07679	2	14	4.84837e-05	0.0240964	5.44675e-13	Immunoglobulin I-set domain	I-set
PF14107	24	1935	0.000581804	0.0240964	5.44675e-13	Domain of unknown function (DUF4280)	DUF4280
PF03613	6	4214	0.000145451	0.0240964	5.44675e-13	PTS system mannose/fructose/sorbose family IID component	EIID-AGA
PF03423	6	399	0.000145451	0.0361446	5.44675e-13	Carbohydrate binding domain (family 25)	CBM_25
PF07892	1	1865	2.42418e-05	0.0120482	5.44675e-13	Protein of unknown function (DUF1667)	DUF1667
PF16316	9	1599	0.000218177	0.0361446	5.44675e-13	Domain of unknown function (DUF4956)	DUF4956
PF16654	4	772	9.69673e-05	0.0361446	5.44675e-13	Diaminopimelic acid dehydrogenase C-terminal domain	DAPDH_C
PF11495	8	3672	0.000193935	0.0361446	5.44675e-13	Archaeal transcriptional regulator TrmB	Regulator_TrmB
PF13786	11	8772	0.00026666	0.0240964	5.44675e-13	Domain of unknown function (DUF4179)	DUF4179
PF16169	1	57	2.42418e-05	0.0120482	5.44675e-13	Domain of unknown function (DUF4872)	DUF4872
PF14399	1	122	2.42418e-05	0.0120482	5.44675e-13	Butirosin biosynthesis protein H, N-terminal	BtrH_N
PF09424	4	2208	9.69673e-05	0.0361446	5.44675e-13	Yqey-like protein	YqeY
PF12682	2	841	4.84837e-05	0.0240964	5.44675e-13	Flavodoxin	Flavodoxin_4
PF16321	2	3982	4.84837e-05	0.0240964	5.44675e-13	Sigma 54 modulation/S30EA ribosomal protein C terminus	Ribosom_S30AE_C
PF03008	3	399	7.27255e-05	0.0240964	5.44675e-13	Archaea bacterial proteins of unknown function	DUF234
PF14079	750	1183	0.0181814	0.0240964	5.44675e-13	Domain of unknown function (DUF4260)	DUF4260
PF06935	1	586	2.42418e-05	0.0120482	5.44675e-13	Protein of unknown function (DUF1284)	DUF1284
PF16353	2	699	4.84837e-05	0.0240964	5.44675e-13	Domain of unknown function(DUF4981)	DUF4981
PF16107	1	294	2.42418e-05	0.0120482	5.44675e-13	Domain of unknown function (DUF4825)	DUF4825
PF06018	2	1028	4.84837e-05	0.0120482	5.44675e-13	CodY GAF-like domain	CodY
PF08222	2	1020	4.84837e-05	0.0120482	5.44675e-13	CodY helix-turn-helix domain	HTH_CodY
PF01891	18	2459	0.000436353	0.0240964	5.44675e-13	Cobalt uptake substrate-specific transmembrane region	CbiM
PF05935	1	390	2.42418e-05	0.0120482	5.44675e-13	Arylsulfotransferase (ASST)	Arylsulfotrans
PF12784	3	3016	7.27255e-05	0.0361446	5.44675e-13	PD-(D/E)XK nuclease family transposase	PDDEXK_2
PF16481	9	124	0.000218177	0.0240964	5.44675e-13	Domain of unknown function (DUF5058)	DUF5058
PF04294	12	5187	0.000290902	0.0481928	5.44675e-13	VanW like protein	VanW
PF13173	10	735	0.000242418	0.0240964	5.44675e-13	AAA domain	AAA_14
PF14237	11	503	0.00026666	0.0361446	5.44675e-13	GYF domain 2	GYF_2
PF10504	20	303	0.000484837	0.0240964	5.44675e-13	Protein of unknown function (DUF2452)	DUF2452
PF02660	21	4495	0.000509079	0.0240964	5.44675e-13	Glycerol-3-phosphate acyltransferase	G3P_acyltransf
PF11138	3	629	7.27255e-05	0.0240964	5.44675e-13	Protein of unknown function (DUF2911)	DUF2911
PF04015	4	831	9.69673e-05	0.0120482	5.44675e-13	Domain of unknown function (DUF362)	DUF362
PF03742	1	486	2.42418e-05	0.0120482	5.44675e-13	PetN	PetN
PF12095	87	1017	0.00210904	0.0120482	5.44675e-13	Protein CHLORORESPIRATORY REDUCTION 7	CRR7
PF11209	6	5550	0.000145451	0.0240964	5.44675e-13	Protein of unknown function (DUF2993)	DUF2993
PF11780	1	1502	2.42418e-05	0.0120482	5.44675e-13	Protein of unknown function (DUF3318)	DUF3318
PF11688	13	990	0.000315144	0.0120482	5.44675e-13	Protein of unknown function (DUF3285)	DUF3285
PF13301	4	2331	9.69673e-05	0.0120482	5.44675e-13	Protein of unknown function (DUF4079)	DUF4079
PF11746	38	1784	0.00092119	0.0120482	5.44675e-13	Protein of unknown function (DUF3303)	DUF3303
PF04250	3	1777	7.27255e-05	0.0240964	5.44675e-13	Protein of unknown function (DUF429)	DUF429
PF14250	42	2580	0.00101816	0.0240964	5.44675e-13	AbrB-like transcriptional regulator	AbrB-like
PF01744	9	1452	0.000218177	0.0120482	5.44675e-13	GLTT repeat (6 copies)	GLTT
PF00737	2	1082	4.84837e-05	0.0120482	5.44675e-13	Photosystem II 10 kDa phosphoprotein	PsbH
PF11171	1	16	2.42418e-05	0.0120482	5.44675e-13	Protein of unknown function (DUF2958)	DUF2958
PF01712	11	4305	0.00026666	0.0361446	5.44675e-13	Deoxynucleoside kinase	dNK
PF13190	17	370	0.000412111	0.0120482	5.44675e-13	PDGLE domain	PDGLE
PF10063	2	806	4.84837e-05	0.0120482	5.44675e-13	Uncharacterized integral membrane protein (DUF2301)	DUF2301
PF05147	4	330	9.69673e-05	0.0120482	5.44675e-13	Lanthionine synthetase C-like protein	LANC_like
PF13575	4	340	9.69673e-05	0.0120482	5.44675e-13	Domain of unknown function (DUF4135)	DUF4135
PF09366	2	1834	4.84837e-05	0.0120482	5.44675e-13	Protein of unknown function (DUF1997)	DUF1997
PF08126	2	90	4.84837e-05	0.0120482	5.44675e-13	Propeptide_C25	Propeptide_C25
PF01364	2	259	4.84837e-05	0.0120482	5.44675e-13	Peptidase family C25	Peptidase_C25
PF09852	3	1277	7.27255e-05	0.0120482	5.44675e-13	Predicted membrane protein (DUF2079)	DUF2079
PF09378	2	712	4.84837e-05	0.0120482	5.44675e-13	HAS barrel domain	HAS-barrel
PF13972	1	20	2.42418e-05	0.0120482	5.44675e-13	Bacterial transcriptional repressor	TetR
PF12000	13	622	0.000315144	0.0240964	5.44675e-13	Glycosyl transferase family 4 group	Glyco_trans_4_3
PF07705	15	2076	0.000363628	0.0361446	5.44675e-13	CARDB	CARDB
PF04685	7	754	0.000169693	0.0120482	5.44675e-13	Glycosyl-hydrolase family 116, catalytic region	DUF608
PF08869	1	3814	2.42418e-05	0.0120482	5.44675e-13	XisI protein	XisI
PF14280	5	588	0.000121209	0.0240964	5.44675e-13	Domain of unknown function (DUF4365)	DUF4365
PF13004	3	65	7.27255e-05	0.0120482	5.44675e-13	Putative binding domain, N-terminal	BACON
PF09471	1	44	2.42418e-05	0.0120482	5.44675e-13	IgA Peptidase M64	Peptidase_M64
PF11623	1	1005	2.42418e-05	0.0120482	5.44675e-13	NAD(P)H dehydrogenase subunit S	NdhS
PF00931	17	8155	0.000412111	0.0481928	5.44675e-13	NB-ARC domain	NB-ARC
PF14239	1	1547	2.42418e-05	0.0120482	5.44675e-13	RRXRR protein	RRXRR
PF13267	2	805	4.84837e-05	0.0120482	5.44675e-13	Protein of unknown function (DUF4058)	DUF4058
PF14277	1	56	2.42418e-05	0.0120482	5.44675e-13	Domain of unknown function (DUF4364)	DUF4364
PF08757	15	2169	0.000363628	0.0722892	5.44675e-13	CotH kinase protein	CotH
PF14221	1	816	2.42418e-05	0.0120482	5.44675e-13	Domain of unknown function (DUF4330)	DUF4330
PF01405	2	704	4.84837e-05	0.0120482	5.44675e-13	Photosystem II reaction centre T protein	PsbT
PF14332	2	3490	4.84837e-05	0.0240964	5.44675e-13	Domain of unknown function (DUF4388)	DUF4388
PF06569	1	1	2.42418e-05	0.0120482	5.44675e-13	Protein of unknown function (DUF1128)	DUF1128
PF13539	4	1125	9.69673e-05	0.0240964	5.44675e-13	D-alanyl-D-alanine carboxypeptidase	Peptidase_M15_4
PF01241	1	1432	2.42418e-05	0.0120482	5.44675e-13	Photosystem I psaG / psaK	PSI_PSAK
PF03069	8	6413	0.000193935	0.0361446	5.44675e-13	Acetamidase/Formamidase family	FmdA_AmdA
PF05833	2	3753	4.84837e-05	0.0240964	5.44675e-13	Fibronectin-binding protein A N-terminus (FbpA)	FbpA
PF05670	2	3572	4.84837e-05	0.0240964	5.44675e-13	NFACT protein RNA binding domain	NFACT-R_1
PF01887	1	713	2.42418e-05	0.0120482	5.44675e-13	S-adenosyl-l-methionine hydroxide adenosyltransferase	SAM_adeno_trans
PF10216	1	1259	2.42418e-05	0.0120482	5.44675e-13	CO2 hydration protein (ChpXY)	ChpXY
PF11334	1	584	2.42418e-05	0.0120482	5.44675e-13	Protein of unknown function (DUF3136)	DUF3136
PF10929	1	1706	2.42418e-05	0.0120482	5.44675e-13	Protein of unknown function (DUF2811)	DUF2811
PF10716	1	947	2.42418e-05	0.0120482	5.44675e-13	NADH dehydrogenase transmembrane subunit	NdhL
PF05299	8	1324	0.000193935	0.0240964	5.44675e-13	M61 glycyl aminopeptidase	Peptidase_M61
PF01531	1	250	2.42418e-05	0.0120482	5.44675e-13	Glycosyl transferase family 11	Glyco_transf_11
PF00302	3	1308	7.27255e-05	0.0240964	5.44675e-13	Chloramphenicol acetyltransferase	CAT
PF14508	18	2099	0.000436353	0.0240964	5.44675e-13	Glycosyl-hydrolase 97 N-terminal	GH97_N
PF05816	11	3681	0.00026666	0.0240964	5.44675e-13	Toxic anion resistance protein (TelA)	TelA
PF14322	6	5655	0.000145451	0.0240964	5.44675e-13	Starch-binding associating with outer membrane	SusD-like_3
PF13287	6	1176	0.000145451	0.0361446	5.44675e-13	Fn3 associated	Fn3_assoc
PF03590	6	53	0.000145451	0.0120482	5.44675e-13	Aspartate-ammonia ligase	AsnA
PF09933	2	2	4.84837e-05	0.0120482	5.44675e-13	Predicted small integral membrane protein (DUF2165)	DUF2165
PF16655	20	1934	0.000484837	0.0240964	5.44675e-13	PhoD-like phosphatase, N-terminal domain	PhoD_N
PF06452	1	327	2.42418e-05	0.0120482	5.44675e-13	Carbohydrate family 9 binding domain-like	CBM9_1
PF07087	1	9	2.42418e-05	0.0120482	5.44675e-13	Protein of unknown function (DUF1353)	DUF1353
PF07598	8	8	0.000193935	0.0120482	5.44675e-13	Protein of unknown function (DUF1561)	DUF1561
PF17164	2	281	4.84837e-05	0.0240964	5.44675e-13	Domain of unknown function (DUF5122) beta-propeller	DUF5122
PF12690	23	626	0.000557562	0.0240964	5.44675e-13	Intracellular proteinase inhibitor	BsuPI
PF11583	13	3788	0.000315144	0.0240964	5.44675e-13	P-aminobenzoate N-oxygenase AurF	AurF
PF12903	5	360	0.000121209	0.0361446	5.44675e-13	Protein of unknown function (DUF3830)	DUF3830
PF07609	11	3009	0.00026666	0.0361446	5.44675e-13	Protein of unknown function (DUF1572)	DUF1572
PF11305	9	2351	0.000218177	0.0240964	5.44675e-13	Protein of unknown function (DUF3107)	DUF3107
PF12282	2	1866	4.84837e-05	0.0240964	5.44675e-13	Signal transduction histidine kinase	H_kinase_N
PF11121	75	2214	0.00181814	0.0120482	5.44675e-13	Protein of unknown function (DUF2639)	DUF2639
PF13789	10	2211	0.000242418	0.0120482	5.44675e-13	Domain of unknown function (DUF4181)	DUF4181
PF09369	8	4434	0.000193935	0.0361446	5.44675e-13	Domain of unknown function (DUF1998)	DUF1998
PF03845	22	18928	0.00053332	0.0120482	5.44675e-13	Spore germination protein	Spore_permease
PF10842	5	1755	0.000121209	0.0120482	5.44675e-13	Protein of unknown function (DUF2642)	DUF2642
PF11329	1	89	2.42418e-05	0.0120482	5.44675e-13	Protein of unknown function (DUF3131)	DUF3131
PF07827	2	250	4.84837e-05	0.0120482	5.44675e-13	KNTase C-terminal domain	KNTase_C
PF11155	7	5993	0.000169693	0.0120482	5.44675e-13	Domain of unknown function (DUF2935)	DUF2935
PF14152	18	1491	0.000436353	0.0120482	5.44675e-13	YfhE-like protein	YfhE
PF14151	21	1974	0.000509079	0.0120482	5.44675e-13	YfhD-like protein	YfhD
PF11132	3	805	7.27255e-05	0.0120482	5.44675e-13	Transcriptional regulator protein (SplA)	SplA
PF09819	10	2277	0.000242418	0.0240964	5.44675e-13	ABC-type cobalt transport system, permease component	ABC_cobalt
PF12385	9	692	0.000218177	0.0240964	5.44675e-13	Papain-like cysteine protease AvrRpt2	Peptidase_C70
PF07179	14	1261	0.000339386	0.0120482	5.44675e-13	SseB protein N-terminal domain	SseB
PF14145	2	479	4.84837e-05	0.0240964	5.44675e-13	YrhK-like protein	YrhK
PF05223	7	5184	0.000169693	0.0240964	5.44675e-13	NTF2-like N-terminal transpeptidase domain	MecA_N
PF12650	4	1815	9.69673e-05	0.0120482	5.44675e-13	Domain of unknown function (DUF3784)	DUF3784
PF08533	4	1409	9.69673e-05	0.0120482	5.44675e-13	Beta-galactosidase C-terminal domain	Glyco_hydro_42C
PF16745	4	2462	9.69673e-05	0.0120482	5.44675e-13	RsgA N-terminal domain	RsgA_N
PF14168	3	1987	7.27255e-05	0.0120482	5.44675e-13	YjzC-like protein	YjzC
PF12652	4	2049	9.69673e-05	0.0120482	5.44675e-13	CotJB protein	CotJB
PF16079	1	372	2.42418e-05	0.0120482	5.44675e-13	Phage holin family Hol44, in holin superfamily V	Phage_holin_5_2
PF13653	2	29	4.84837e-05	0.0120482	5.44675e-13	Glycerophosphoryl diester phosphodiesterase family	GDPD_2
PF08000	13	4068	0.000315144	0.0361446	5.44675e-13	Bacterial PH domain	bPH_1
PF12051	10	2396	0.000242418	0.0240964	5.44675e-13	Protein of unknown function (DUF3533)	DUF3533
PF06406	3	671	7.27255e-05	0.0120482	5.44675e-13	StbA protein	StbA
PF08453	3	2816	7.27255e-05	0.0120482	5.44675e-13	Peptidase family M9 N-terminal	Peptidase_M9_N
PF11611	8	3583	0.000193935	0.0240964	5.44675e-13	Domain of unknown function (DUF4352)	DUF4352
PF11731	2	141	4.84837e-05	0.0120482	5.44675e-13	Pathogenicity locus	Cdd1
PF06207	1	2013	2.42418e-05	0.0120482	5.44675e-13	Protein of unknown function (DUF1002)	DUF1002
PF08664	4	2399	9.69673e-05	0.0120482	5.44675e-13	YcbB domain	YcbB
PF10942	1	1832	2.42418e-05	0.0120482	5.44675e-13	Protein of unknown function (DUF2619)	DUF2619
PF11007	3	1945	7.27255e-05	0.0120482	5.44675e-13	Spore coat associated protein JA (CotJA)	CotJA
PF02898	3	2108	7.27255e-05	0.0120482	5.44675e-13	Nitric oxide synthase, oxygenase domain	NO_synthase
PF09968	1	54	2.42418e-05	0.0120482	5.44675e-13	Uncharacterized protein domain (DUF2202)	DUF2202
PF01959	2	91	4.84837e-05	0.0120482	5.44675e-13	3-dehydroquinate synthase II	DHQS
PF10720	3	3258	7.27255e-05	0.0120482	5.44675e-13	Protein of unknown function (DUF2515)	DUF2515
PF08329	2	270	4.84837e-05	0.0120482	5.44675e-13	Chitinase A, N-terminal domain	ChitinaseA_N
PF08958	1	1686	2.42418e-05	0.0120482	5.44675e-13	Domain of unknown function (DUF1871)	DUF1871
PF02728	3	136	7.27255e-05	0.0120482	5.44675e-13	Copper amine oxidase, N3 domain	Cu_amine_oxidN3
PF13826	3	933	7.27255e-05	0.0240964	5.44675e-13	Domain of unknown function (DUF4188)	DUF4188
PF14620	2	2277	4.84837e-05	0.0120482	5.44675e-13	YpeB sporulation	YPEB
PF05595	2	285	4.84837e-05	0.0120482	5.44675e-13	Domain of unknown function (DUF771)	DUF771
PF02610	2	1133	4.84837e-05	0.0240964	5.44675e-13	L-arabinose isomerase	Arabinose_Isome
PF14257	4	648	9.69673e-05	0.0361446	5.44675e-13	Domain of unknown function (DUF4349)	DUF4349
PF04724	1	26	2.42418e-05	0.0120482	5.44675e-13	Glycosyltransferase family 17	Glyco_transf_17
PF10041	2	1724	4.84837e-05	0.0240964	5.44675e-13	Uncharacterized conserved protein (DUF2277)	DUF2277
PF09204	1	53	2.42418e-05	0.0120482	5.44675e-13	Bacterial self-protective colicin-like immunity	Colicin_immun
PF15899	2	17	4.84837e-05	0.0120482	5.44675e-13	BNR-Asp box repeat	BNR_6
PF04963	1	967	2.42418e-05	0.0120482	5.44675e-13	Sigma-54 factor, core binding domain	Sigma54_CBD
PF07099	1	246	2.42418e-05	0.0120482	5.44675e-13	Protein of unknown function (DUF1361)	DUF1361
PF16011	1	31	2.42418e-05	0.0120482	5.44675e-13	Carbohydrate-binding family 9	CBM9_2
PF12869	3	258	7.27255e-05	0.0120482	5.44675e-13	tRNA_anti-like	tRNA_anti-like
PF11762	1	263	2.42418e-05	0.0120482	5.44675e-13	L-arabinose isomerase C-terminal domain	Arabinose_Iso_C
PF00060	2	76	4.84837e-05	0.0240964	5.44675e-13	Ligand-gated ion channel	Lig_chan
PF07659	2	1542	4.84837e-05	0.0120482	5.44675e-13	Nucleotide modification associated domain 1	DUF1599
PF07698	1	352	2.42418e-05	0.0120482	5.44675e-13	7TM receptor with intracellular HD hydrolase	7TM-7TMR_HD
PF07697	1	348	2.42418e-05	0.0120482	5.44675e-13	7TM-HD extracellular	7TMR-HDED
PF10438	1	715	2.42418e-05	0.0120482	5.44675e-13	Cyclo-malto-dextrinase C-terminal domain	Cyc-maltodext_C
PF09365	3	2129	7.27255e-05	0.0240964	5.44675e-13	Conserved hypothetical protein (DUF2461)	DUF2461
PF13948	3	3586	7.27255e-05	0.0120482	5.44675e-13	Domain of unknown function (DUF4215)	DUF4215
PF12077	3	2009	7.27255e-05	0.0240964	5.44675e-13	Transmembrane protein of unknown function (DUF3556)	DUF3556
PF04187	2	293	4.84837e-05	0.0120482	5.44675e-13	Haem-binding uptake, Tiki superfamily, ChaN	Cofac_haem_bdg
PF16697	1	2752	2.42418e-05	0.0120482	5.44675e-13	Inner membrane component of T3SS, cytoplasmic domain	Yop-YscD_cpl
PF13685	1	42	2.42418e-05	0.0120482	5.44675e-13	Iron-containing alcohol dehydrogenase	Fe-ADH_2
PF14530	159	1891	0.00385445	0.0120482	5.44675e-13	Domain of unknown function (DUF4439)	DUF4439
PF13184	142	2390	0.00344234	0.0120482	5.44675e-13	NusA-like KH domain	KH_5
PF08940	14	760	0.000339386	0.0120482	5.44675e-13	Domain of unknown function (DUF1918)	DUF1918
PF12419	12	1257	0.000290902	0.0120482	5.44675e-13	SNF2 Helicase protein	DUF3670
PF13250	5	205	0.000121209	0.0120482	5.44675e-13	Domain of unknown function (DUF4041)	DUF4041
PF11042	38	99	0.00092119	0.0120482	5.44675e-13	Protein of unknown function (DUF2750)	DUF2750
PF11239	15	3027	0.000363628	0.0120482	5.44675e-13	Protein of unknown function (DUF3040)	DUF3040
PF11290	5	1693	0.000121209	0.0120482	5.44675e-13	Protein of unknown function (DUF3090)	DUF3090
PF14552	16	662	0.000387869	0.0120482	5.44675e-13	Tautomerase enzyme	Tautomerase_2
PF05719	4	1433	9.69673e-05	0.0120482	5.44675e-13	Golgi phosphoprotein 3 (GPP34)	GPP34
PF06999	2	1397	4.84837e-05	0.0120482	5.44675e-13	Sucrase/ferredoxin-like	Suc_Fer-like
PF13816	6	219	0.000145451	0.0120482	5.44675e-13	Haem-containing dehydratase	Dehydratase_hem
PF08974	5	238	0.000121209	0.0120482	5.44675e-13	Domain of unknown function (DUF1877)	DUF1877
PF01083	8	10540	0.000193935	0.0120482	5.44675e-13	Cutinase	Cutinase
PF06737	4	6978	9.69673e-05	0.0120482	5.44675e-13	Transglycosylase-like domain	Transglycosylas
PF11855	5	1209	0.000121209	0.0120482	5.44675e-13	Protein of unknown function (DUF3375)	DUF3375
PF02591	12	2030	0.000290902	0.0120482	5.44675e-13	C4-type zinc ribbon domain	zf-RING_7
PF07371	2	1072	4.84837e-05	0.0120482	5.44675e-13	Protein of unknown function (DUF1490)	DUF1490
PF10774	8	1377	0.000193935	0.0120482	5.44675e-13	Domain of unknown function (DUF4226)	DUF4226
PF01427	2	975	4.84837e-05	0.0120482	5.44675e-13	D-ala-D-ala dipeptidase	Peptidase_M15
PF13313	5	786	0.000121209	0.0120482	5.44675e-13	Domain of unknown function (DUF4082)	DUF4082
PF11795	2	504	4.84837e-05	0.0120482	5.44675e-13	Uncharacterized protein conserved in bacteria N-term (DUF3322)	DUF3322
PF09656	3	1661	7.27255e-05	0.0120482	5.44675e-13	Putative transmembrane protein (PGPGW)	PGPGW
PF07553	4	1270	9.69673e-05	0.0120482	5.44675e-13	Host cell surface-exposed lipoprotein	Lipoprotein_Ltp
PF14242	2	124	4.84837e-05	0.0120482	5.44675e-13	Domain of unknown function (DUF4342)	DUF4342
PF10012	2	205	4.84837e-05	0.0120482	5.44675e-13	Uncharacterized protein conserved in bacteria (DUF2255)	DUF2255
PF05653	1	291	2.42418e-05	0.0120482	5.44675e-13	Magnesium transporter NIPA	Mg_trans_NIPA
PF10709	2	30	4.84837e-05	0.0120482	5.44675e-13	Protein of unknown function (DUF2511)	DUF2511
PF08326	2	547	4.84837e-05	0.0120482	5.44675e-13	Acetyl-CoA carboxylase, central region	ACC_central
PF06348	2	684	4.84837e-05	0.0120482	5.44675e-13	Protein of unknown function (DUF1059)	DUF1059
PF02696	42649	45901	1.03389	0.39759	0	Uncharacterized ACR, YdiU/UPF0061 family	UPF0061
PF01975	55	36698	0.0013333	0.0843373	0	Survival protein SurE	SurE
PF00404	21	975	0.000509079	0.0361446	0	Dockerin type I domain	Dockerin_1
PF12867	137	39646	0.00332113	0.120482	0	DinB superfamily	DinB_2
PF07631	23	3408	0.000557562	0.060241	0	Protein of unknown function (DUF1592)	PSD4
PF07627	23	3558	0.000557562	0.060241	0	Protein of unknown function (DUF1588)	PSCyt3
PF07394	23	12550	0.000557562	0.0843373	0	Protein of unknown function (DUF1501)	DUF1501
PF13516	26	5828	0.000630288	0.0843373	0	Leucine Rich repeat	LRR_6
PF13649	330	169952	0.00799981	0.156627	0	Methyltransferase domain	Methyltransf_25
PF00144	244	161140	0.00591501	0.13253	0	Beta-lactamase	Beta-lactamase
PF00005	15917	3789588	0.385857	0.277108	0	ABC transporter	ABC_tran
PF00691	441	280803	0.0106906	0.13253	0	OmpA family	OmpA
PF00392	655	776213	0.0158784	0.168675	0	Bacterial regulatory proteins, gntR family	GntR
PF03841	12	27528	0.000290902	0.0481928	0	L-seryl-tRNA selenium transferase	SelA
PF00817	123	78761	0.00298175	0.0963855	0	impB/mucB/samB family	IMS
PF11799	119	65643	0.00288478	0.0963855	0	impB/mucB/samB family C-terminal domain	IMS_C
PF00497	688	478982	0.0166784	0.144578	0	Bacterial extracellular solute-binding proteins, family 3	SBP_bac_3
PF03492	8	153	0.000193935	0.0240964	0	SAM dependent carboxyl methyltransferase	Methyltransf_7
PF06094	18	27503	0.000436353	0.0722892	0	Gamma-glutamyl cyclotransferase, AIG2-like	GGACT
PF07607	4	239	9.69673e-05	0.0120482	0	Protein of unknown function (DUF1570)	DUF1570
PF09423	30	4938	0.000727255	0.060241	0	PhoD-like phosphatase	PhoD
PF02782	34	164452	0.000824222	0.108434	0	FGGY family of carbohydrate kinases, C-terminal domain	FGGY_C
PF00370	33	161712	0.000799981	0.108434	0	FGGY family of carbohydrate kinases, N-terminal domain	FGGY_N
PF01120	19	3196	0.000460595	0.0481928	0	Alpha-L-fucosidase	Alpha_L_fucos
PF04539	46	96569	0.00111512	0.0843373	0	Sigma-70 region 3	Sigma70_r3
PF04545	159	185158	0.00385445	0.13253	0	Sigma-70, region 4	Sigma70_r4
PF00873	412	360428	0.00998764	0.180723	0	AcrB/AcrD/AcrF family	ACR_tran
PF16576	306	391743	0.007418	0.13253	0	Barrel-sandwich domain of CusB or HlyD membrane-fusion	HlyD_D23
PF07517	6	13283	0.000145451	0.0481928	0	SecA DEAD-like domain	SecA_DEAD
PF03050	30	75500	0.000727255	0.0963855	0	Transposase IS66 family	DDE_Tnp_IS66
PF01527	188	258488	0.00455747	0.144578	0	Transposase	HTH_Tnp_1
PF13276	412	150852	0.00998764	0.120482	0	HTH-like domain	HTH_21
PF13586	84	29104	0.00203631	0.0722892	0	Transposase DDE domain	DDE_Tnp_1_2
PF03781	134	62799	0.00324841	0.108434	0	Sulfatase-modifying factor enzyme 1	FGE-sulfatase
PF00884	244	230046	0.00591501	0.156627	0	Sulfatase	Sulfatase
PF16347	26	9306	0.000630288	0.0963855	0	Domain of unknown function (DUF4976)	DUF4976
PF01256	7	30725	0.000169693	0.060241	0	Carbohydrate kinase	Carb_kinase
PF11391	88	7515	0.00213328	0.0843373	0	Protein of unknown function (DUF2798)	DUF2798
PF03629	14	2944	0.000339386	0.0843373	0	Carbohydrate esterase, sialic acid-specific acetylesterase	SASA
PF13472	197	100393	0.00477564	0.144578	0	GDSL-like Lipase/Acylhydrolase family	Lipase_GDSL_2
PF00801	28	17740	0.000678771	0.108434	0	PKD domain	PKD
PF00310	65	33719	0.00157572	0.0722892	0	Glutamine amidotransferases class-II	GATase_2
PF01493	68	40011	0.00164844	0.0843373	0	GXGXG motif	GXGXG
PF13372	15	12247	0.000363628	0.0722892	0	Alginate export	Alginate_exp
PF00211	141	70541	0.0034181	0.0963855	0	Adenylate and Guanylate cyclase catalytic domain	Guanylate_cyc
PF01553	1472	195106	0.035684	0.13253	0	Acyltransferase	Acyltransferase
PF00106	986	563139	0.0239025	0.192771	0	short chain dehydrogenase	adh_short
PF02684	46	29820	0.00111512	0.060241	0	Lipid-A-disaccharide synthetase	LpxB
PF00664	523	365484	0.0126785	0.156627	0	ABC transporter transmembrane region	ABC_membrane
PF10000	15	5233	0.000363628	0.0481928	0	ACT domain	ACT_3
PF03924	27	21224	0.00065453	0.0963855	0	CHASE domain	CHASE
PF12860	33	44370	0.000799981	0.0481928	0	PAS fold	PAS_7
PF11964	20	3719	0.000484837	0.060241	0	SpoIIAA-like	SpoIIAA-like
PF09994	7	17322	0.000169693	0.0481928	0	Uncharacterized alpha/beta hydrolase domain (DUF2235)	DUF2235
PF05681	97	55195	0.00235146	0.0843373	0	Fumarate hydratase (Fumerase)	Fumerase
PF08468	11	21891	0.00026666	0.0240964	0	Methyltransferase small domain N-terminal	MTS_N
PF13103	12	15972	0.000290902	0.060241	0	TonB C terminal	TonB_2
PF03588	15	31570	0.000363628	0.060241	0	Leucyl/phenylalanyl-tRNA protein transferase	Leu_Phe_trans
PF05973	69	26000	0.00167269	0.0843373	0	Phage derived protein Gp49-like (DUF891)	Gp49
PF13744	10	19592	0.000242418	0.0722892	0	Helix-turn-helix domain	HTH_37
PF13340	79	44178	0.00191511	0.0963855	0	Putative transposase of IS4/5 family (DUF4096)	DUF4096
PF13358	81	49234	0.00196359	0.120482	0	DDE superfamily endonuclease	DDE_3
PF07596	3	6099	7.27255e-05	0.0240964	0	Protein of unknown function (DUF1559)	SBP_bac_10
PF02599	4	29244	9.69673e-05	0.0240964	0	Global regulator protein family	CsrA
PF02652	28	33535	0.000678771	0.060241	0	L-lactate permease	Lactate_perm
PF12894	4	125	9.69673e-05	0.0120482	0	Anaphase-promoting complex subunit 4 WD40 domain	ANAPC4_WD40
PF02687	331	302788	0.00802405	0.168675	0	FtsX-like permease family	FtsX
PF00795	91	182190	0.00220601	0.13253	0	Carbon-nitrogen hydrolase	CN_hydrolase
PF09865	2	39	4.84837e-05	0.0120482	0	Predicted periplasmic protein (DUF2092)	DUF2092
PF13432	142	243957	0.00344234	0.192771	0	Tetratricopeptide repeat	TPR_16
PF01625	603	61049	0.0146178	0.168675	0	Peptide methionine sulfoxide reductase	PMSR
PF09617	2	20	4.84837e-05	0.0120482	0	CRISPR-associated protein GSU0053 (Cas_GSU0053)	Cas_GSU0053
PF02492	445	126116	0.0107876	0.120482	0	CobW/HypB/UreG, nucleotide-binding domain	cobW
PF13570	67	1537	0.0016242	0.0361446	0	PQQ-like domain	PQQ_3
PF07670	47	124701	0.00113937	0.108434	0	Nucleoside recognition	Gate
PF08281	283	295673	0.00686044	0.192771	0	Sigma-70, region 4	Sigma70_r4_2
PF13376	119	9521	0.00288478	0.0963855	0	Bacteriocin-protection, YdeI or OmpD-Associated	OmdA
PF10531	20	113928	0.000484837	0.0843373	0	SLBB domain	SLBB
PF00083	391	258961	0.00947856	0.0963855	0	Sugar (and other) transporter	Sugar_tr
PF00150	28	24950	0.000678771	0.0843373	0	Cellulase (glycosyl hydrolase family 5)	Cellulase
PF13517	41	22055	0.000993915	0.0963855	0	Repeat domain in Vibrio, Colwellia, Bradyrhizobium and Shewanella	VCBS
PF07593	4	1730	9.69673e-05	0.0361446	0	ASPIC and UnbV	UnbV_ASPIC
PF07396	6	11086	0.000145451	0.0481928	0	Phosphate-selective porin O and P	Porin_O_P
PF00535	304	433968	0.00736952	0.192771	0	Glycosyl transferase family 2	Glycos_transf_2
PF08459	19	27954	0.000460595	0.0361446	0	UvrC Helix-hairpin-helix N-terminal	UvrC_HhH_N
PF02230	83	29475	0.00201207	0.13253	0	Phospholipase/Carboxylesterase	Abhydrolase_2
PF04230	15	24789	0.000363628	0.0722892	0	Polysaccharide pyruvyl transferase	PS_pyruv_trans
PF01381	311	432739	0.00753921	0.168675	0	Helix-turn-helix	HTH_3
PF12831	11	15492	0.00026666	0.0843373	0	FAD dependent oxidoreductase	FAD_oxidored
PF07364	13	5008	0.000315144	0.0481928	0	Metallopeptidase family M81	DUF1485
PF02700	1	36	2.42418e-05	0.0120482	0	Phosphoribosylformylglycinamidine (FGAM) synthase	PurS
PF02769	2949	184254	0.0714892	0.13253	0	AIR synthase related protein, C-terminal domain	AIRS_C
PF13578	13	13610	0.000315144	0.0843373	0	Methyltransferase domain	Methyltransf_24
PF07687	451	283754	0.0109331	0.168675	0	Peptidase dimerisation domain	M20_dimer
PF00512	4134	1101131	0.100216	0.26506	0	His Kinase A (phospho-acceptor) domain	HisKA
PF02518	5715	1664773	0.138542	0.301205	0	Histidine kinase-, DNA gyrase B-, and HSP90-like ATPase	HATPase_c
PF13426	569	250019	0.0137936	0.240964	0	PAS domain	PAS_9
PF10415	30	66482	0.000727255	0.108434	0	Fumarase C C-terminus	FumaraseC_C
PF04342	6	5107	0.000145451	0.0240964	0	Putative member of DMT superfamily (DUF486)	DMT_6
PF07969	97	121034	0.00235146	0.108434	0	Amidohydrolase family	Amidohydro_3
PF00856	4	2070	9.69673e-05	0.0361446	0	SET domain	SET
PF11299	1	18	2.42418e-05	0.0120482	0	Protein of unknown function (DUF3100)	DUF3100
PF02777	101	57004	0.00244843	0.0843373	0	Iron/manganese superoxide dismutases, C-terminal domain	Sod_Fe_C
PF00081	100	55805	0.00242418	0.0843373	0	Iron/manganese superoxide dismutases, alpha-hairpin domain	Sod_Fe_N
PF00730	238	116651	0.00576956	0.108434	0	HhH-GPD superfamily base excision DNA repair protein	HhH-GPD
PF01568	113	274207	0.00273933	0.108434	0	Molydopterin dinucleotide binding domain	Molydop_binding
PF00924	2395	196236	0.0580592	0.120482	0	Mechanosensitive ion channel	MS_channel
PF14534	29	35809	0.000703013	0.120482	0	Domain of unknown function (DUF4440)	DUF4440
PF00440	1520	912417	0.0368476	0.228916	0	Bacterial regulatory proteins, tetR family	TetR_N
PF08447	456	252343	0.0110543	0.228916	0	PAS fold	PAS_3
PF07715	3391	635616	0.0822041	0.156627	0	TonB-dependent Receptor Plug Domain	Plug
PF00126	2205	1969737	0.0534532	0.180723	0	Bacterial regulatory helix-turn-helix protein, lysR family	HTH_1
PF03466	2222	1961791	0.0538654	0.168675	0	LysR substrate binding domain	LysR_substrate
PF00689	30	41834	0.000727255	0.108434	0	Cation transporting ATPase, C-terminus	Cation_ATPase_C
PF00702	157	206153	0.00380597	0.120482	0	haloacid dehalogenase-like hydrolase	Hydrolase
PF09335	157	193122	0.00380597	0.108434	0	SNARE associated Golgi protein	SNARE_assoc
PF02639	475	30283	0.0115149	0.0843373	0	Uncharacterized BCR, YaiI/YqxD family COG1671	DUF188
PF13638	9	12480	0.000218177	0.0722892	0	PIN domain	PIN_4
PF08821	3	789	7.27255e-05	0.0240964	0	CGGC domain	CGGC
PF13444	39	20915	0.000945432	0.0722892	0	Acetyltransferase (GNAT) domain	Acetyltransf_5
PF00672	2928	931649	0.0709801	0.192771	0	HAMP domain	HAMP
PF00583	1375	619107	0.0333325	0.204819	0	Acetyltransferase (GNAT) family	Acetyltransf_1
PF02906	8	5488	0.000193935	0.0240964	0	Iron only hydrogenase large subunit, C-terminal domain	Fe_hyd_lg_C
PF10518	5	6830	0.000121209	0.060241	0	TAT (twin-arginine translocation) pathway signal sequence	TAT_signal
PF00892	3236	895865	0.0784466	0.168675	0	EamA-like transporter family	EamA
PF01257	40	14190	0.000969673	0.0481928	0	Thioredoxin-like [2Fe-2S] ferredoxin	2Fe-2S_thioredx
PF01751	47	131492	0.00113937	0.0843373	0	Toprim domain	Toprim
PF01131	22	65159	0.00053332	0.0722892	0	DNA topoisomerase	Topoisom_bac
PF04303	24	21319	0.000581804	0.060241	0	PrpF protein	PrpF
PF13941	6	41	0.000145451	0.0240964	0	MutL protein	MutL
PF13714	37	48473	0.000896948	0.108434	0	Phosphoenolpyruvate phosphomutase	PEP_mutase
PF07508	26	23564	0.000630288	0.0843373	0	Recombinase	Recombinase
PF13545	219	124035	0.00530896	0.168675	0	Crp-like helix-turn-helix domain	HTH_Crp_2
PF13307	83	58102	0.00201207	0.0963855	0	Helicase C-terminal domain	Helicase_C_2
PF02129	84	32238	0.00203631	0.108434	0	X-Pro dipeptidyl-peptidase (S15 family)	Peptidase_S15
PF12788	6	755	0.000145451	0.0240964	0	YmaF family	YmaF
PF03721	87	79215	0.00210904	0.0722892	0	UDP-glucose/GDP-mannose dehydrogenase family, NAD binding domain	UDPG_MGDP_dh_N
PF01522	616	140798	0.014933	0.0843373	0	Polysaccharide deacetylase	Polysacc_deac_1
PF13510	30	60591	0.000727255	0.0843373	0	2Fe-2S iron-sulfur cluster binding domain	Fer2_4
PF10588	47	12765	0.00113937	0.060241	0	NADH-ubiquinone oxidoreductase-G iron-sulfur binding region	NADH-G_4Fe-4S_3
PF02954	1278	339935	0.0309811	0.144578	0	Bacterial regulatory protein, Fis family	HTH_8
PF02834	8	23215	0.000193935	0.0361446	0	LigT like Phosphoesterase	LigT_PEase
PF03435	156	26625	0.00378173	0.0722892	0	Saccharopine dehydrogenase NADP binding domain	Sacchrp_dh_NADP
PF13420	6	7490	0.000145451	0.0361446	0	Acetyltransferase (GNAT) domain	Acetyltransf_4
PF00486	2928	719433	0.0709801	0.180723	0	Transcriptional regulatory protein, C terminal	Trans_reg_C
PF00501	3083	734368	0.0747376	0.156627	0	AMP-binding enzyme	AMP-binding
PF13484	22	37583	0.00053332	0.0481928	0	4Fe-4S double cluster binding domain	Fer4_16
PF03601	139	23378	0.00336962	0.0963855	0	Conserved hypothetical protein 698	Cons_hypoth698
PF01391	21	31244	0.000509079	0.0722892	0	Collagen triple helix repeat (20 copies)	Collagen
PF04909	61	79273	0.00147875	0.120482	0	Amidohydrolase	Amidohydro_2
PF13476	31	45495	0.000751497	0.0843373	0	AAA domain	AAA_23
PF01547	439	78786	0.0106422	0.060241	0	Bacterial extracellular solute-binding protein	SBP_bac_1
PF00589	585	489691	0.0141815	0.168675	0	Phage integrase family	Phage_integrase
PF13353	74	177377	0.0017939	0.13253	0	4Fe-4S single cluster domain	Fer4_12
PF12840	95	104202	0.00230297	0.120482	0	Helix-turn-helix domain	HTH_20
PF01180	86	48437	0.0020848	0.0843373	0	Dihydroorotate dehydrogenase	DHO_dh
PF03301	37	11742	0.000896948	0.060241	0	Tryptophan 2,3-dioxygenase	Trp_dioxygenase
PF00266	248	231548	0.00601198	0.144578	0	Aminotransferase class-V	Aminotran_5
PF06808	1491	130122	0.0361446	0.0843373	0	Tripartite ATP-independent periplasmic transporter, DctM component	DctM
PF03480	1459	119103	0.0353688	0.0963855	0	Bacterial extracellular solute-binding protein, family 7	DctP
PF01032	11237	220023	0.272406	0.108434	0	FecCD transport family	FecCD
PF03484	7608	34992	0.184432	0.0722892	0	tRNA synthetase B5 domain	B5
PF03147	7628	35169	0.184917	0.0722892	0	Ferredoxin-fold anticodon binding domain	FDX-ACB
PF00563	11777	547111	0.285496	0.168675	0	EAL domain	EAL
PF02896	9681	113586	0.234685	0.0843373	0	PEP-utilising enzyme, TIM barrel domain	PEP-utilizers_C
PF00391	9640	128425	0.233691	0.0963855	0	PEP-utilising enzyme, mobile domain	PEP-utilizers
PF01326	9756	45295	0.236503	0.0963855	0	Pyruvate phosphate dikinase, PEP/pyruvate binding domain	PPDK_N
PF00270	1880	464548	0.0455747	0.180723	0	DEAD/DEAH box helicase	DEAD
PF09382	330	29525	0.00799981	0.0481928	0	RQC domain	RQC
PF00271	2095	624903	0.0507866	0.192771	0	Helicase conserved C-terminal domain	Helicase_C
PF03473	226	59551	0.00547866	0.0963855	0	MOSC domain	MOSC
PF00590	757	161346	0.0183511	0.108434	0	Tetrapyrrole (Corrin/Porphyrin) Methylases	TP_methylase
PF03448	191	33377	0.00463019	0.0722892	0	MgtE intracellular N domain	MgtE_N
PF12305	455	3239	0.01103	0.0240964	0	Protein of unknown function (DUF3630)	DUF3630
PF01012	7	66709	0.000169693	0.0240964	0	Electron transfer flavoprotein domain	ETF
PF01494	1081	238625	0.0262054	0.120482	0	FAD binding domain	FAD_binding_3
PF11737	68	12977	0.00164844	0.0240964	0	Protein of unknown function (DUF3300)	DUF3300
PF02560	20	7562	0.000484837	0.0361446	0	Cyanate lyase C-terminal domain	Cyanate_lyase
PF13672	27	36636	0.00065453	0.108434	0	Protein phosphatase 2C	PP2C_2
PF01226	31	52193	0.000751497	0.060241	0	Formate/nitrite transporter	Form_Nir_trans
PF10437	1019	12799	0.0247024	0.0120482	0	Bacterial lipoate protein ligase C-terminus	Lip_prot_lig_C
PF13509	168	11718	0.00407263	0.0361446	0	S1 domain	S1_2
PF05638	76	67228	0.00184238	0.060241	0	Type VI secretion system effector, Hcp	T6SS_HCP
PF05954	91	109050	0.00220601	0.060241	0	Phage late control gene D protein (GPD)	Phage_GPD
PF04461	141	24420	0.0034181	0.0361446	0	Protein of unknown function (DUF520)	DUF520
PF05547	693	7829	0.0167996	0.0361446	0	Immune inhibitor A peptidase M6	Peptidase_M6
PF02386	721	48213	0.0174784	0.0963855	0	Cation transport protein	TrkH
PF07152	909	24607	0.0220358	0.0361446	0	YaeQ protein	YaeQ
PF01337	665	12871	0.0161208	0.0361446	0	Barstar (barnase inhibitor)	Barstar
PF03880	878	54298	0.0212843	0.0843373	0	DbpA RNA binding domain	DbpA
PF01925	969	163635	0.0234903	0.156627	0	Sulfite exporter TauE/SafE	TauE
PF01053	1167	130429	0.0282902	0.13253	0	Cys/Met metabolism PLP-dependent enzyme	Cys_Met_Meta_PP
PF13614	1919	155991	0.0465201	0.108434	0	AAA domain	AAA_31
PF12795	2198	27330	0.0532836	0.060241	0	Mechanosensitive ion channel porin domain	MscS_porin
PF12794	2226	28337	0.0539623	0.060241	0	Mechanosensitive ion channel inner membrane domain 1	MscS_TM
PF12806	1651	36718	0.0400233	0.0361446	0	Acetyl-CoA dehydrogenase C-terminal like	Acyl-CoA_dh_C
PF03734	435	166526	0.0105452	0.13253	0	L,D-transpeptidase catalytic domain	YkuD
PF12793	68	36836	0.00164844	0.0240964	0	Sugar transport-related sRNA regulator N-term	SgrR_N
PF00849	587	280592	0.01423	0.168675	0	RNA pseudouridylate synthase	PseudoU_synth_2
PF02635	92	62766	0.00223025	0.0722892	0	DsrE/DsrF-like family	DrsE
PF11756	116	12622	0.00281205	0.0120482	0	Nitrous oxide-stimulated promoter	YgbA_NO
PF02567	189	46593	0.00458171	0.0843373	0	Phenazine biosynthesis-like protein	PhzC-PhzF
PF03553	75	41349	0.00181814	0.0481928	0	Na+/H+ antiporter family	Na_H_antiporter
PF06526	130	16274	0.00315144	0.0120482	0	Protein of unknown function (DUF1107)	DUF1107
PF02366	841	18142	0.0203874	0.0361446	0	Dolichyl-phosphate-mannose-protein mannosyltransferase	PMT
PF00082	128	98601	0.00310296	0.120482	0	Subtilase family	Peptidase_S8
PF00550	1404	380886	0.0340355	0.0963855	0	Phosphopantetheine attachment site	PP-binding
PF13723	794	10754	0.019248	0.0361446	0	Beta-ketoacyl synthase, N-terminal domain	Ketoacyl-synt_2
PF00085	1276	144820	0.0309326	0.168675	0	Thioredoxin	Thioredoxin
PF03952	476	37708	0.0115391	0.0843373	0	Enolase, N-terminal domain	Enolase_N
PF07992	748	632423	0.0181329	0.216867	0	Pyridine nucleotide-disulphide oxidoreductase	Pyr_redox_2
PF01594	120	137648	0.00290902	0.108434	0	AI-2E family transporter	AI-2E_transport
PF03144	86	202115	0.0020848	0.0843373	0	Elongation factor Tu domain 2	GTP_EFTU_D2
PF00009	126	320053	0.00305447	0.108434	0	Elongation factor Tu GTP binding domain	GTP_EFTU
PF16036	20	9202	0.000484837	0.0240964	0	Chalcone isomerase-like	Chalcone_3
PF03544	34	75939	0.000824222	0.060241	0	Gram-negative bacterial TonB protein C-terminal	TonB_C
PF02056	212	41883	0.00513927	0.0481928	0	Family 4 glycosyl hydrolase	Glyco_hydro_4
PF07366	17	22392	0.000412111	0.0843373	0	SnoaL-like polyketide cyclase	SnoaL
PF01361	56	26377	0.00135754	0.060241	0	Tautomerase enzyme	Tautomerase
PF01558	156	28773	0.00378173	0.0481928	0	Pyruvate ferredoxin/flavodoxin oxidoreductase	POR
PF01063	191	84656	0.00463019	0.0843373	0	Amino-transferase class IV	Aminotran_4
PF14022	4	2972	9.69673e-05	0.0361446	0	Protein of unknown function (DUF4238)	DUF4238
PF11750	17	2352	0.000412111	0.0361446	0	Protein of unknown function (DUF3307)	DUF3307
PF16113	71	17293	0.00172117	0.0240964	0	Enoyl-CoA hydratase/isomerase	ECH_2
PF10590	33	31152	0.000799981	0.0361446	0	Pyridoxine 5'-phosphate oxidase C-terminal dimerisation region	PNP_phzG_C
PF00285	41	79379	0.000993915	0.108434	0	Citrate synthase, C-terminal domain	Citrate_synt
PF10604	87	56082	0.00210904	0.0722892	0	Polyketide cyclase / dehydrase and lipid transport	Polyketide_cyc2
PF13347	182	89970	0.00441201	0.060241	0	MFS/sugar transport protein	MFS_2
PF07977	306	66179	0.007418	0.0481928	0	FabA-like domain	FabA
PF03315	69	62213	0.00167269	0.060241	0	Serine dehydratase beta chain	SDH_beta
PF02190	33	50400	0.000799981	0.0722892	0	ATP-dependent protease La (LON) substrate-binding domain	LON_substr_bdg
PF00004	228	348803	0.00552714	0.180723	0	ATPase family associated with various cellular activities (AAA)	AAA
[truncated: 2,465 more rows]

[truncated: 15 more sheets: S11 PF02696 - All database, S12 PF02696 - All database, S13 PF02696 - All database, S14 PF02696 -Enterobacteriaceae, S15 PF02696 -Enterobacteriaceae, S16 PF02696 -Enterobacteriaceae, S17 PF02696 -Enterobacteriaceae, S18 PF02696 -Enterobacteriaceae, S19 PF02696 -Enterobacteriaceae, S20 PF02696 -Enterobacteriaceae, S21 PF02696 - All database, S22 PF02696 - All database, S23 PF02696 - All database, S24 PF17720 - All database, S25 PF13778 - All database]
